# Supplementary material for: Mother-to-Infant Microbial Transmission from Different Body Sites Shapes the Developing Infant Gut Microbiome
Source: Cell Host Microbe. 2018 Jul 11;24(1):133–145.e5. doi: 10.1016/j.chom.2018.06.005 (PMC6716579; doi:10.1016/j.chom.2018.06.005)
Supplement: Table S1. Summary of the Sample Metadata and Sequencing Results, Related to Figure 1 and STAR Methods — (A) Metadata for the samples included in the study. (B) Summary of the sequenced samples and resulting number of reads after preprocessing. [file mmc2.xlsx]

## Sheet: A
	Supplementary Table 1A. Metadata for the samples included in the study.
	MOTHER							INFANT T1 (+1DAY)			INFANT T2 (+3DAY)				INFANT T4 (+1 MONTH)				INFANT T5 (+4 MONTHS)
Couple ID	Age	BMI (before pregnancy)	Smoking	Physical exercise	Antibiotic treatment prepartum*	Antibiotic treatment peri-partum**		Weight at birth (kg)	Exclusively breastfed at 1 day		Weight at 3 days (kg)	Exclusively breastfed at 3 days	Antibiotic therapy in the first three days of life		Exclusively breastfed at 1 month***	Antibiotic treatment in the week before sampling at 1 month	Antibiotic treatment between three days and 1 month		Exclusively breastfed at 4 months	Mixed breastfed at 4 months	Exclusively bottle-fed at 4 months	Introduction of solid food at 4 months	Antibiotic treatment in the week before sampling at 4 months	Antibiotic treatment since birth
10001	na	22.8	NO	Meno di 1 volta a settimana	NO	YES		3210	YES		3080	YES	NO		YES	na	na		na	na	na	na	na	na
10002	na	22.8	NO	1-2 volte a settimana	NO	YES		3130	YES		3130	YES	YES		YES	na	na		na	na	na	na	na	YES
10003	na	24	NO	1 volta al giorno	NO	NO		3290	YES		3070	YES	NO		YES	na	na		na	na	na	na	na	na
10005	29	26.4	NO	Meno di 1 volta a settimana	NO	NO		3350	YES		3240	YES	NO		YES	NO	NO		YES	NO	NO	NO	NO	NO
10006	34	22.9	NO	Più di 1 volta al giorno	NO	NO		3115	YES		na	YES	NO		YES	NO	NO		YES	NO	NO	NO	NO	NO
10007	31	22.9	NO	3-6 volte a settimana	NO	NO		3450	YES		na	YES	NO		YES	NO	NO		YES	NO	NO	NO	YES	YES
10008	33	22.9	NO	3-6 times per week	NO	YES		3290	YES		3045	YES	NO		YES	NO	NO		NO	NO	YES	NO	NO	NO
10009	38	22.9	NO	less than once per week	NO	NO		2900	YES		2740	YES	NO		YES	NO	NO		YES	NO	NO	NO	NO	NO
10015	29	22.9	NO	3-6 times per week	NO	NO		3340	YES		3060	YES	NO		YES	NO	NO		NO	YES	NO	NO	NO	NO
10019	35	22.9	NO	once per day	NO	NO		3260	YES		3110	YES	NO		YES	NO	NO		YES	NO	NO	NO	NO	NO
10020	43	22.9	NO	less than once per week	NO	NO		na	YES		na	YES	NO		YES	NO	NO		YES	NO	NO	NO	NO	NO
10023	34	22.9	NO	3-6 times per week	NO	NO		3255	YES		na	YES	NO		YES	NO	YES		YES	NO	NO	NO	NO	YES
10024	34	22.9	NO	more than once per day	NO	NO		3450	YES		3100	YES	NO		YES	NO	NO		NO	NO	YES	NO	NO	NO
10026	38	22.9	NO	3-6 times per week	NO	NO		2600	YES		2390	YES	NO		NO	NO	NO		NO	NO	YES	NO	NO	NO
10029	28	22.9	NO	3-6 times per week	YES	NO		3810	YES		na	YES	NO		YES	NO	NO		YES	NO	NO	NO	NO	NO
10031	37	22.9	NO	3-6 times per week	NO	NO		2890	YES		na	YES	NO		YES	NO	NO		YES	NO	NO	NO	NO	NO
10032	36	22.9	NO	3-6 times per week	NO	NO		2800	YES		na	YES	NO		YES	NO	NO		NO	NO	YES	NO	NO	NO
10034	30	22.9	NO	once per day	NO	NO		3400	YES		3080	YES	NO		YES	NO	NO		YES	NO	NO	NO	NO	NO
10035	35	22.9	NO	once per day	NO	NO		2970	YES		2850	YES	NO		YES	NO	NO		YES	NO	NO	NO	NO	NO
10039	33	22.9	NO	1-2 times per week	NO	NO		2940	YES		2820	YES	NO		YES	NO	NO		NO	YES	NO	NO	NO	NO
10042	34	22.9	NO	1-2 times per week	NO	NO		2920	YES		2630	YES	NO		YES	NO	NO		YES	NO	NO	NO	NO	NO
10043	na	22.9	NO	3-6 times per week	NO	NO		3250	YES		3020	YES	NO		na	na	na		na	na	na	na	na	na
10049	34	22.9	YES	3-6 times per week	NO	NO		2960	YES		2820	YES	NO		YES	NO	NO		YES	NO	NO	NO	NO	NO
10052	45	22.9	NO	1-2 times per week	NO	NO		4005	YES		3625	YES	NO		YES	NO	NO		NO	YES	NO	NO	NO	NO
10055	30	22.9	NO	3-6 times per week	NO	NO		3700	YES		3480	YES	NO		YES	NO	NO		YES	NO	NO	NO	NO	NO
	* during the pregnancy, but before being admitted to the delivery ward of the hospital
	** after the admission to the hospital for imminent delivery, independently of the stage of progression, until the birth of the infant
	*** No infant was exclusively bottle-fed at 1 month

## Sheet: B
	Supplementary Table 1B: Summary of the sequenced samples and resulting number of reads after preprocessing.
	Number of reads are reported in millions, NC refers to non collected samples, BT to samples removed from downstream analysis due to Quality Control failure (less than 50k reads after preprocessing)
	MOTHER					INFANT T1 (+1DAY)			INFANT T2 (+3DAYS)			INFANT T3 (+1WEEK)		INFANT T4 (+1MONTH)		INFANT T3 (+4MONTHS)
COUPLE ID	SKIN	VAGINAL	ORAL	FECAL		ORAL	FECAL		ORAL	FECAL		FECAL		FECAL		FECAL
10001	NC	0,17	10,18	NC		0,086	25,83		4,60	50,38		24,25		NC		NC
10002	NC	NC	43,66	54,05		NC	NC		15,64	27,89		80,08		72,07		NC
10003	1,37	0,39	NC	28,43		NC	NC		11,51	NC		23,46		82,92		NC
10005	BT	BT	40,37	23,85		BT	26,62		4,71	32,43		BT		43,15		47,23
10006	8,57	NC	42,08	NC		3,26	38,79		4,14	37,98		53,78		43,09		26,48
10007	0,42	2,48	29,04	41,69		NC	70,85		9,35	29,97		34,16		77,72		25,24
10008	NC	1,02	9,07	NC		0,23	12,48		10,40	13,24		4,91		NC		23,36
10009	1,83	1,18	25,02	31,76		0,41	0,23		14,47	388,36		52,95		29,18		25,82
10015	NC	NC	10,53	20,04		0,76	8,02		4,22	27,57		13,23		NC		NC
10019	18,93	NC	39,76	3,92		NC	66,01		5,81	30,80		70,35		42,87		13,84
10020	NC	NC	13,24	14,62		0,97	14,45		NC	6,39		15,16		33,12		58,32
10023	NC	12,93	33,35	26,72		NC	0,42		4,67	50,51		37,91		5,34		24,39
10024	BT	2,06	8,27	BT		NC	0,085		1,39	52,16		68,81		17,11		19,03
10026	NC	1,82	12,13	8,01		NC	3,96		BT	6,00		0,04		17,84		NC
10029	NC	0,44	17,03	65,38		0,59	7,34		13,27	64,63		29,71		BT		NC
10031	2,58	23,74	41,93	173,09		0,64	29,29		10,55	NC		22,58		19,95		45,93
10032	NC	2,98	18,05	33,84		0,12	2,19		1,03	8,19		93,51		47,29		27,24
10034	1,52	0,49	31,83	8,81		0,091	2,58		8,00	7,36		53,38		40,05		NC
10035	3,27	1,07	52,23	31,84		0,13	11,31		1,94	61,10		19,65		15,49		NC
10039	3,57	1,54	6,82	32,38		0,13	NC		2,40	39,65		43,52		NC		NC
10042	3,47	0,28	40,78	14,74		BT	NC		10,36	21,61		13,50		13,23		30,90
10043	1,37	7,90	26,47	55,40		0,30	NC		35,73	53,24		NC		NC		NC
10049	1,59	0,59	8,19	31,13		0,20	15,28		17,45	29,97		31,25		13,09		1,40
10052	14,55	0,26	11,98	4,96		2,07	21,86		1,00	24,92		52,70		NC		51,91
10055	3,31	0,47	51,51	56,88		2,43	12,51		64,72	9,62		44,66		5,49		NC
Total n. samples	14	19	24	21		16	20		23	23		23		18		14
