# Supplementary material for: Mother-to-Infant Microbial Transmission from Different Body Sites Shapes the Developing Infant Gut Microbiome
Source: Cell Host Microbe. 2018 Jul 11;24(1):133–145.e5. doi: 10.1016/j.chom.2018.06.005 (PMC6716579; doi:10.1016/j.chom.2018.06.005)
Supplement: Table S2. List of Species Disappearing after the First Day of Life of the Infant, Related to Figure 1 — (A) List of bacterial species present only in the infants stool at one day (T1), with relative abundance >0.5, ranked on the number of occurrences across samples. (B) Prevalence of species that disappeared after T1 (+1 day) with abundance above 1% in three large infant metagenomic studies. [file mmc3.xlsx]

## Sheet: A
Supplementary Table 2A. List of bacterial species present only in the infants stool at one day (T1), with relative abundance >0.5, ranked on the number of occurrences across samples.
Species_names	Occurrence (number of positive stool samples from infants)	Couple_ID in which the species is found	Relative abundance in the infant stool at 1 day	Shared with the respective mother (Y/N)	Maternal body site(s)	Relative abundance in the maternal body site(s)
Actinomyces_graevenitzii	2	10029	0.7453	Y	Tongue Dorsum	2.47286
		10031	0.87301	Y	Tongue Dorsum	0.49311
Actinomyces_neuii	1	10020		N
Actinomyces_sp_ICM47 (Clostridium innocuum)	3	10008	0.70574	Y	Tongue Dorsum	8.15215
		10029	0.57649	Y	Tongue Dorsum	5.27093
		10031	0.73296	Y	Tongue Dorsum	1.45095
Alistipes_onderdonkii	1	10055		Y	Stool
Alistipes_putredinis	4	10015	1.87129	Y	Stool	7.71698
		10029	1.9116	Y	Stool	8.14735
		10031	1.03755	Y	Stool, Skin	19.74611, 0.05103
		10055	14.95941	Y	Stool	16.13805
Alistipes_senegalensis	1	10019	0.58164	Y	Stool	0.38887
Alistipes_shahii	1	10055	1.04308	Y	Stool	0.87665
Bacteroidales_bacterium_ph8	1	10055	1.04017	Y	Stool	0.93528
Bacteroides_caccae	1	10049	0.68922	Y	Stool	34.8887
Bacteroides_dorei	1	10019	1.70662	Y	Stool	2.25756
Bacteroides_faecis	1	10019	0.50515	Y	Stool	0.67008
Bacteroides_finegoldii	1	10019	1.79185	Y	Stool	1.77713
Bacteroides_intestinalis	1	10019	1.69035	Y	Stool	1.66137
Bacteroides_ovatus	2	10019	0.63296	Y	Stool	0.43344
		10055	0.60699	Y	Stool	1.15438
Bacteroides_plebeius	1	10055	0.7131	Y	Stool	1.02472
Bacteroides_salanitronis	1	10055	2.73475	Y	Stool	4.38329
Bacteroides_uniformis	2	10049	3.49675	Y	Stool	1.4716
		10055	2.65234	Y	Stool	1.09221
Barnesiella_intestinihominis	1	10055	0.7308	Y	Stool	1.03656
Caulobacter_vibrioides	2	10005	0.95415	N
		10015	1.43136	N
Coprococcus_sp_ART55_1	1	10019	1.43891	N
Enhydrobacter_aerosaccus	1	10031	0.56062	N
Enterobacter_cloacae	1	10055	6.11861	N
Eubacterium_eligens	2	10019	1.80019	Y	Stool, Skin	3.43819, 0.01058
		10055	1.72485	Y	Stool	4.33628
Eubacterium_rectale	1	10055	0.62963	Y	Stool, Skin	1.76937, 0.01533
Faecalibacterium_prausnitzii	2	10029	0.67921	Y	Stool, Skin	1.46475, 0.57711
		10055	1.47252	Y	Stool, Skin	1.4565, 0.03318
Gardnerella_vaginalis	1	10020	5.74041	N
Haemophilus_sputorum	1	10006	0.68469	Y	Stool	0.0766
Lactobacillus_crispatus	1	10029	1.23369	Y	Skin	0.00904
Lactobacillus_iners	1	10029	1.91751	Y	Vagina, Skin	59.01703, 0.16783
Megasphaera_genomosp_type_1	1	10029	0.58151	Y	Skin	0.07126
Odoribacter_splanchnicus	1	10019	2.40211	Y	Stool	2.54751
Prevotella_histicola	2	10029	0.9003	Y	Tongue Dorsum	15.88385
		10031	1.0367	Y	Tongue Dorsum	0.99928
Prevotella_melaninogenica	4	10005	0.69039	Y	Tongue Dorsum	0.7958
		10015	0.98977	Y	Tongue Dorsum	12.64458
		10029	2.00881	Y	Tongue Dorsum	21.16254
		10031	1.91759	Y	Tongue Dorsum	25.42676
Prevotella_timonensis	1	10029	1.88727	Y	Skin	0.08992
Propionibacterium_phage_P100D	3	10029	0.64259	Y	Skin	15.75856
		10034	1.9274	N
		10049	0.59015	Y	Skin	2.95378
Pseudomonas_psychrotolerans	1	10015	1.52156	N
Ruminococcus_bromii	1	10055	2.20621	Y	Stool	1.52302
Staphylococcus_phage_80alpha	1	10029	0.51576	N
Stenotrophomonas_maltophilia	1	10031	0.67349	N

## Sheet: B
Supplementary Table 2B. Prevalence of species that disappeared after T1 (+1day) with abundance above 1% in three large infant metagenomic studies.
Species	BackhedF_2015	KosticAD_2015	VatanenT_2016
Alistipes_putredinis	23	19	13
Alistipes_onderdonkii	16	19	15
Actinomyces_neuii	0	0	0
Bacteroides_uniformis	41	62	38
Enterobacter_cloacae	3	2	3
Gardnerella_vaginalis	0	0	0
Prevotella_melaninogenica	0	0	0
Eubacterium_eligens	15	19	18
Propionibacterium_phage_P100D	0	0	0
Lactobacillus_crispatus	0	0	0
Bacteroides_salanitronis	0	0	0
Odoribacter_splanchnicus	12	8	12
Caulobacter_vibrioides	0	0	0
Ruminococcus_bromii	18	37	22
Faecalibacterium_prausnitzii	39	79	56
Actinomyces_sp_ICM47 (Clostridium_innocuum)	0	0	0
Prevotella_histicola	0	0	0
Lactobacillus_iners	0	0	0
Prevotella_timonensis	0	0	0
Bacteroides_finegoldii	3	7	2
Bacteroides_dorei	27	40	19
Bacteroides_intestinalis	3	0	1
Actinomyces_graevenitzii	0	0	0
Pseudomonas_psychrotolerans	0	0	0
Coprococcus_sp_ART55_1	6	6	3
Bacteroides_ovatus	26	56	29
Alistipes_shahii	12	6	7
Bacteroidales_bacterium_ph8	6	6	3
Barnesiella_intestinihominis	16	10	12
Bacteroides_plebeius	3	3	3
Bacteroides_caccae	25	32	19
Haemophilus_sputorum	0	0	0
Stenotrophomonas_maltophilia	0	0	0
Eubacterium_rectale	23	28	30
Alistipes_senegalensis	0	1	0
Megasphaera_genomosp_type_1	0	0	0
Enhydrobacter_aerosaccus	0	0	0
Staphylococcus_phage_80alpha	0	0	0
Bacteroides_faecis	8	19	6
