# Supplementary material for: Mother-to-Infant Microbial Transmission from Different Body Sites Shapes the Developing Infant Gut Microbiome
Source: Cell Host Microbe. 2018 Jul 11;24(1):133–145.e5. doi: 10.1016/j.chom.2018.06.005 (PMC6716579; doi:10.1016/j.chom.2018.06.005)
Supplement: Table S3. List of Species Typically Associated with Stool, Nasal Cavity and Skin, Vagina, and Tongue Dorsum, Related to Figure 2 — Species typically associated with (A) the skin, (B) the stool, (C) the tongue dorsum, (D) the vagina, and their prevalence in other body sites. [file mmc4.xlsx]

## Sheet: A_nasalcavity-skin
Supplementary Table 3A. Species typically associated with the nasal cavity and the skin, and their prevalence in other body sites
Species_name	Prevalence [%]	Other bodysites	Prevalence in other body sites(s)
Propionibacterium_acnes	96.7033	no
Propionibacterium_phage_P101A	73.6264	no
Staphylococcus_epidermidis	73.6264	no
Corynebacterium_accolens	53.8462	no
Dolosigranulum_pigrum	37.3626	no
Propionibacterium_phage_P100D	31.8681	no
Staphylococcus_aureus	23.0769	no
Peptoniphilus_rhinitidis	15.3846	no
Corynebacterium_tuberculostearicum	12.0879	no
Corynebacterium_propinquum	10.989	no
Corynebacterium_pseudodiphtheriticum	8.79121	no
Corynebacterium_pseudogenitalium	8.79121	no
Propionibacterium_granulosum	6.59341	no
Streptococcus_mitis_oralis_pneumoniae	6.59341	tongue dorsum	0.735294
Escherichia_unclassified	4.3956	no
Staphylococcus_caprae_capitis	4.3956	no
Subdoligranulum_unclassified	4.3956	stool	0.735294
Finegoldia_magna	3.2967	no
Moraxella_catarrhalis	3.2967	no
Streptococcus_sanguinis	3.2967	tongue dorsum	0.735294
Veillonella_unclassified	3.2967	stool	1,360544218
		tongue dorsum	100
Corynebacterium_kroppenstedtii	2.1978	no
Corynebacterium_matruchotii	2.1978	tongue dorsum	0.735294
Enterobacter_aerogenes	2.1978	no
Fusobacterium_nucleatum	2.1978	tongue dorsum	0.735294
Prevotella_bivia	2.1978	no
Propionibacterium_avidum	2.1978	no
Rothia_dentocariosa	2.1978	no
Staphylococcus_lugdunensis	2.1978	no
Staphylococcus_phage_80alpha	2.1978	no
Streptococcus_thermophilus	2.1978	no
Abiotrophia_defectiva	1.0989	tongue dorsum	0.735294
Actinomyces_viscosus	1.0989	no
Anaerococcus_prevotii	1.0989	no
Bacteroides_massiliensis	1.0989	no
Bacteroides_ovatus	1.0989	no
Betapapillomavirus_1	1.0989	no
Campylobacter_ureolyticus	1.0989	no
Capnocytophaga_gingivalis	1.0989	no
Capnocytophaga_granulosa	1.0989	no
Capnocytophaga_unclassified	1.0989	no
Corynebacterium_sp_KPL1986	1.0989	no
Dasheen_mosaic_virus	1.0989	no
Enterobacteria_phage_lambda	1.0989	no
Enterococcus_faecalis	1.0989	no
Gemella_haemolysans	1.0989	tongue dorsum	0.735294
Granulicatella_elegans	1.0989	no
Klebsiella_pneumoniae	1.0989	no
Lactobacillus_iners	1.0989	vagina	80
Lactococcus_lactis	1.0989	no
Prevotella_oris	1.0989	no
Pseudomonas_unclassified	1.0989	vagina	40
Rothia_unclassified	1.0989	tongue dorsum	0.735294
Staphylococcus_haemolyticus	1.0989	no
Staphylococcus_phage_PVL	1.0989	no
Staphylococcus_saprophyticus	1.0989	no
Streptococcus_phage_EJ_1	1.0989	no
Veillonella_atypica	1.0989	tongue dorsum	37.5
Veillonella_sp_oral_taxon_780	1.0989	no

## Sheet: B_stool
Supplementary Table 3B. Species typically associated with the stool, and their prevalence in other body sites
Species_name	Prevalence [%]	Other bodysites	Prevalence in other body sites(s)
Bacteroides_uniformis	74.1497	nasal cavity -skin	2,197802198
Subdoligranulum_unclassified	71.4286	nasal cavity -skin	4,395604396
Alistipes_putredinis	70.7483	no
Bacteroides_vulgatus	68.7075	nasal cavity -skin	3,296703297
Faecalibacterium_prausnitzii	67.3469	nasal cavity -skin	1,098901099
Bacteroides_ovatus	61.2245	no
Eubacterium_rectale	56.4626	no
Parabacteroides_merdae	55.7823	nasal cavity -skin	1,098901099
Bacteroides_caccae	51.7007	no
Bacteroides_stercoris	48.9796	nasal cavity -skin	1,098901099
Alistipes_shahii	48.2993	no
Odoribacter_splanchnicus	41.4966	no
Alistipes_onderdonkii	40.1361	no
Bacteroides_dorei	39.4558	no
Bacteroides_thetaiotaomicron	39.4558	no
Parabacteroides_distasonis	37.415	no
Ruminococcus_bromii	35.3741	no
Barnesiella_intestinihominis	34.0136	no
Bacteroides_massiliensis	31.2925	nasal cavity -skin	1,098901099
Bacteroides_cellulosilyticus	29.932	no
Bacteroides_fragilis	26.5306	no
Dialister_invisus	25.8503	no
Bacteroidales_bacterium_ph8	22.449	no
Sutterella_wadsworthensis	21.7687	no
Akkermansia_muciniphila	20.4082	no
Ruminococcus_torques	20.4082	no
Bacteroides_finegoldii	19.0476	no
Bacteroides_xylanisolvens	19.0476	no
Eubacterium_siraeum	17.0068	no
Parabacteroides_unclassified	17.0068	no
Roseburia_inulinivorans	16.3265	no
Roseburia_intestinalis	15.6463	no
Prevotella_copri	14.966	no
Bacteroides_sp_2_1_22	13.6054	no
Bacteroides_faecis	12.9252	no
Alistipes_finegoldii	12.2449	no
Eubacterium_eligens	12.2449	no
Paraprevotella_unclassified	11.5646	no
Bacteroides_eggerthii	10.2041	no
Coprococcus_sp_ART55_1	7.48299	no
Oscillibacter_unclassified	7.48299	no
Alistipes_sp_HGB5	6.80272	no
Bacteroides_salyersiae	6.80272	no
Acidaminococcus_unclassified	6.12245	no
Bacteroides_plebeius	6.12245	no
Parabacteroides_johnsonii	6.12245	no
Paraprevotella_clara	5.44218	no
Alistipes_sp_AP11	4.7619	no
Bacteroides_coprocola	4.7619	no
Bifidobacterium_adolescentis	4.7619	no
Butyrivibrio_crossotus	4.7619	no
Bacteroides_intestinalis	4.08163	no
Clostridium_sp_L2_50	4.08163	no
Odoribacter_laneus	4.08163	no
Phascolarctobacterium_succinatutens	4.08163	no
Subdoligranulum_sp_4_3_54A2FAA	4.08163	no
Roseburia_hominis	3.40136	no
Alistipes_indistinctus	2.72109	no
Alistipes_unclassified	2.72109	no
Bacteroides_sp_4_3_47FAA	2.72109	no
Bifidobacterium_longum	2.72109	no
Burkholderiales_bacterium_1_1_47	2.72109	no
Clostridium_leptum	2.72109	no
Collinsella_aerofaciens	2.72109	no
Dorea_formicigenerans	2.72109	no
Eubacterium_ventriosum	2.72109	no
Escherichia_coli	2.04082	nasal cavity -skin	1,098901099
Lachnospiraceae_bacterium_1_1_57FAA	2.04082	no
Lachnospiraceae_bacterium_3_1_46FAA	2.04082	no
Megamonas_unclassified	2.04082	no
Parabacteroides_goldsteinii	2.04082	no
Ruminococcus_gnavus	2.04082	no
Ruminococcus_lactaris	2.04082	no
Ruminococcus_sp_5_1_39BFAA	2.04082	no
Bacteroides_clarus	1.36054	no
Bacteroides_gallinarum	1.36054	no
C2likevirus_unclassified	1.36054	no
Clostridium_bolteae	1.36054	no
Coprococcus_eutactus	1.36054	no
Alistipes_sp_JC136	0.680272	no
Bacteroides_nordii	0.680272	no
Bacteroides_pectinophilus	0.680272	no
Bacteroides_sp_1_1_30	0.680272	no
Bacteroides_sp_1_1_6	0.680272	no
Bacteroides_sp_2_2_4	0.680272	no
Catenibacterium_mitsuokai	0.680272	no
Clostridium_nexile	0.680272	no
Clostridium_spiroforme	0.680272	no
Coprobacter_fastidiosus	0.680272	no
Dialister_succinatiphilus	0.680272	no
Dorea_longicatena	0.680272	no
Eubacterium_sp_3_1_31	0.680272	no
Lachnospiraceae_bacterium_3_1_57FAA_CT1	0.680272	no
Lachnospiraceae_bacterium_8_1_57FAA	0.680272	no
Megamonas_hypermegale	0.680272	no
Megamonas_rupellensis	0.680272	no
Methanobrevibacter_smithii	0.680272	no
Peptostreptococcaceae_noname_unclassified	0.680272	no
Prevotella_stercorea	0.680272	no
Roseburia_unclassified	0.680272	no
Ruminococcus_obeum	0.680272	no
Turicibacter_sanguinis	0.680272	no

## Sheet: C_tongue_dorsum
Supplementary Table 3C. Species typically associated with the tongue dorsum, and their prevalence in other body sites
Species_name	Prevalence [%]	Other bodysites	Prevalence in the specified body sites(s)
Veillonella_unclassified	100	stool	1,360544218
		nasal cavity -skin	3.2967
Haemophilus_parainfluenzae	94.8529	nasal cavity -skin	7,692307692
		stool	0,680272109
Prevotella_melaninogenica	90.4412	nasal cavity -skin	1,098901099
Rothia_mucilaginosa	90.4412	nasal cavity -skin	2,197802198
Actinomyces_sp_ICM47	82.3529	no
Streptococcus_salivarius	81.6176	nasal cavity -skin	2,197802198
Streptococcus_infantis	80.8824	nasal cavity -skin	1,098901099
Streptococcus_parasanguinis	78.6765	no
Fusobacterium_periodonticum	72.7941	nasal cavity -skin	1,098901099
Actinomyces_graevenitzii	68.3824	nasal cavity -skin	1,098901099
Gemella_sanguinis	55.8824	no
Porphyromonas_sp_oral_taxon_279	54.4118	no
Prevotella_nanceiensis	50.7353	nasal cavity -skin	1,098901099
Campylobacter_concisus	48.5294	no
Neisseria_unclassified	47.7941	nasal cavity -skin	3,296703297
Oribacterium_sinus	44.8529	no
Prevotella_histicola	44.8529	nasal cavity -skin	1,098901099
Neisseria_flavescens	41.9118	nasal cavity -skin	2,197802198
Granulicatella_unclassified	39.7059	no
Prevotella_pallens	39.7059	no
Veillonella_atypica	37.5	nasal cavity -skin	1,098901099
Veillonella_dispar	36.7647	no
Leptotrichia_sp_oral_taxon_215	33.8235	no
Neisseria_subflava	33.0882	nasal cavity -skin	1,098901099
Prevotella_sp_C561	30.8824	no
Veillonella_sp_oral_taxon_158	30.1471	no
Megasphaera_micronuciformis	29.4118	no
Prevotella_salivae	27.2059	no
Atopobium_parvulum	19.8529	no
Actinomyces_odontolyticus	17.6471	no
Streptococcus_australis	16.9118	no
Solobacterium_moorei	16.1765	no
Actinomyces_sp_ICM39	15.4412	no
Actinomyces_sp_oral_taxon_172	13.9706	no
Stomatobaculum_longum	13.2353	no
Leptotrichia_wadei	11.7647	no
Capnocytophaga_gingivalis	10.2941	nasal cavity -skin	1,098901099
Actinomyces_sp_HPA0247	9.55882	no
Lachnospiraceae_bacterium_ICM7	8.82353	no
Actinomyces_sp_ph3	8.08824	no
Streptococcus_sp_F0442	8.08824	no
Capnocytophaga_unclassified	7.35294	nasal cavity -skin	1,098901099
Veillonella_parvula	7.35294	stool	0,680272109
		nasal cavity -skin	1,098901099
Campylobacter_sp_10_1_50	6.61765	no
Atopobium_sp_ICM58	5.88235	no
Granulicatella_adiacens	5.88235	no
Streptococcus_sp_SK140	5.88235	no
Capnocytophaga_sp_oral_taxon_329	5.14706	no
Leptotrichia_unclassified	5.14706	no
Streptococcus_tigurinus	5.14706	no
Campylobacter_showae	4.41176	no
Streptococcus_vestibularis	4.41176	nasal cavity -skin	1,098901099
Parvimonas_unclassified	2.94118	no
Prevotella_sp_oral_taxon_306	2.94118	no
Oribacterium_sp_ACB1	2.20588	no
Streptococcus_phage_Cp_1	2.20588	no
Veillonella_sp_3_1_44	2.20588	no
Alloprevotella_rava	1.47059	no
Haemophilus_pittmaniae	1.47059	no
Haemophilus_sputorum	1.47059	no
Prevotella_sp_oral_taxon_473	1.47059	no
Streptococcus_peroris	1.47059	no
Streptococcus_sp_F0441	1.47059	no
Actinomyces_sp_oral_taxon_181	0.735294	no
Alloprevotella_tannerae	0.735294	no
candidate_division_TM7_single_cell_isolate_TM7b	0.735294	no
candidate_division_TM7_single_cell_isolate_TM7c	0.735294	no
Cardiobacterium_hominis	0.735294	no
Gemella_morbillorum	0.735294	no
Haemophilus_haemolyticus	0.735294	no
Lachnospiraceae_bacterium_oral_taxon_082	0.735294	no
Lautropia_mirabilis	0.735294	no
Leptotrichia_buccalis	0.735294	no
Leptotrichia_shahii	0.735294	no
Neisseria_sp_oral_taxon_014	0.735294	no
Oribacterium_sp_ACB8	0.735294	no
Porphyromonas_sp_oral_taxon_278	0.735294	no
Prevotella_nigrescens	0.735294	no
Streptococcus_constellatus	0.735294	no
Streptococcus_phage_Dp_1	0.735294	no
Streptococcus_phage_PH10	0.735294	no
Streptococcus_phage_TP_J34	0.735294	no
Streptococcus_sp_HPH0090	0.735294	no
Veillonella_sp_HPA0037	0.735294	no

## Sheet: D_vagina
Supplementary Table 3D. Species typically found in the vagina, and their prevalence in other body sites.
Species_name	Prevalence [%]	Other bodysites	Prevalence in the specified body sites(s)
Lactobacillus_crispatus	100	no
Lactobacillus_iners	80	Nasal cavity - skin	1,0989010989011
Gardnerella_vaginalis	60	no
Lactobacillus_jensenii	40	no
Pseudomonas_unclassified	40	Nasal cavity - skin	1.0989
Alphapapillomavirus_14	20	no
Ureaplasma_parvum	20	no
