# Supplementary material for: Mother-to-Infant Microbial Transmission from Different Body Sites Shapes the Developing Infant Gut Microbiome
Source: Cell Host Microbe. 2018 Jul 11;24(1):133–145.e5. doi: 10.1016/j.chom.2018.06.005 (PMC6716579; doi:10.1016/j.chom.2018.06.005)
Supplement: Table S4. p Values, Related to Figure 4B — (A) p values for Figure 4B on mean percentages of polymorphic sites, using t test. (B) p values for Figure 4B on average frequency of dominant alleles in polymorphic sites, using t test. [file mmc5.xlsx]

## Sheet: A_number_polymorphic
Supplementary Table 4A. P-values for Figure 4B on mean percentages of polymorphic sites, using T-test.
	FE_T0	SA_T0	VA_T0	SK_T0	FE_T1	FE_T2	FE_T3	FE_T4	FE_T5	SA_T1	SA_T2
FE_T0		4.54210669872e-24	0.155251174529	9.31211983505e-05	1.71369089882e-07	0.0108711599811	0.090073889014	0.197756290812	0.00146403647859	0.000372665158514	0.000191384146822
SA_T0			1.02308908074e-07	8.94669524324e-11	2.48315326494e-11	2.90609792147e-17	8.13930408628e-25	1.31226059393e-16	4.80829306219e-11	0.323671721695	2.14529126699e-09
VA_T0				0.159141739324	0.0697632442797	0.651669470841	0.897950367185	0.603103752404	0.520369931523	0.173175748875	0.398345801833
SK_T0					0.986475946383	0.0785874116145	0.00381095736506	0.0065736416787	0.222093906013	0.289132096743	0.355273384091
FE_T1						0.0372359546951	0.000616626828105	0.000388305716621	0.120473206278	0.197306225607	0.229880473929
FE_T2							0.302855708165	0.163244868667	0.76613017136	0.0561500475867	0.563340148455
FE_T3								0.554616133921	0.210256495637	0.0103349281487	0.122122230299
FE_T4									0.0814124503233	0.0121205756102	0.036383792085
FE_T5										0.106107153466	0.777870037128
SA_T1											0.14203100795
SA_T2

## Sheet: B_frequency
Supplementary Table 4B. P-values for Figure 4B on average frequency of dominant alleles in polymorphic sites, using T-test.
Mean percentages of polymorphic sites for each body site and timepoint
	SA_T0	VA_T0	SK_T0	FE_T1	FE_T2	FE_T3	FE_T4	FE_T5	SA_T1	SA_T2
FE_T0	4.54210669872e-24	0.155251174529	9.31211983505e-05	1.71369089882e-07	0.0108711599811	0.090073889014	0.197756290812	0.00146403647859	0.000372665158514	0.000191384146822
SA_T0		1.02308908074e-07	8.94669524324e-11	2.48315326494e-11	2.90609792147e-17	8.13930408628e-25	1.31226059393e-16	4.80829306219e-11	0.323671721695	2.14529126699e-09
VA_T0			0.159141739324	0.0697632442797	0.651669470841	0.897950367185	0.603103752404	0.520369931523	0.173175748875	0.398345801833
SK_T0				0.986475946383	0.0785874116145	0.00381095736506	0.0065736416787	0.222093906013	0.289132096743	0.355273384091
FE_T1					0.0372359546951	0.000616626828105	0.000388305716621	0.120473206278	0.197306225607	0.229880473929
FE_T2						0.302855708165	0.163244868667	0.76613017136	0.0561500475867	0.563340148455
FE_T3							0.554616133921	0.210256495637	0.0103349281487	0.122122230299
FE_T4								0.0814124503233	0.0121205756102	0.036383792085
FE_T5									0.106107153466	0.777870037128
SA_T1										0.14203100795
SA_T2
Average frequency of the dominant alleles in polymorphic sites for each body site and timepoint
	SA_T0	VA_T0	SK_T0	FE_T1	FE_T2	FE_T3	FE_T4	FE_T5	SA_T1	SA_T2
FE_T0	0.406898882604	0.00239912579265	3.61998000493e-05	0.435110460225	0.426929820562	0.265396497335	0.116378952972	0.347244086799	7.29833838504e-05	0.0815645628186
SA_T0		0.00379276926346	1.34262120095e-11	0.082224803693	0.0944612362389	0.0313619403721	0.00527479389927	0.379600242704	2.1486017216e-08	0.0386671700315
VA_T0			0.00268938895368	0.0342238597801	0.138321140813	0.136038507386	0.0846232281524	0.45366203064	0.00239226408396	0.853898812171
SK_T0				0.00034091697619	0.00135342491838	0.00299542947443	0.0377001844392	0.00060593922062	0.834908242931	0.000423059827922
FE_T1					0.804531742674	0.530609440078	0.306784039687	0.223085709145	0.00808159162543	0.0709434250825
FE_T2						0.706887070862	0.482286408637	0.268827479744	0.0758208177249	0.126487895713
FE_T3							0.713254201754	0.192365828941	0.153352335106	0.0977274765015
FE_T4								0.124732729004	0.229336561485	0.0672369426219
FE_T5									0.0152034385047	0.595496283714
SA_T1										0.0134934696768
SA_T2
