# Supplementary material for: Mother-to-Infant Microbial Transmission from Different Body Sites Shapes the Developing Infant Gut Microbiome
Source: Cell Host Microbe. 2018 Jul 11;24(1):133–145.e5. doi: 10.1016/j.chom.2018.06.005 (PMC6716579; doi:10.1016/j.chom.2018.06.005)
Supplement: Table S5. List of Species and Strains Shared between the Tongue Dorsum and the Gut of the Infants, Related to Figure 5 — (A–D) List of most relevant species shared between the tongue dorsum and the stool in the infant at 1 day (T1) and 3 days (T2). (E) List of strains shared between tongue dorsum and gut in infants. [file mmc6.xlsx]

## Sheet: A. shared_TD-FE_T1_filtered
Supplementary Table 5A. List of most relevant species shared between the tongue dorsum and the stool in the infant at 1 day (T1). Related to Figure 5.
shared species	Abundance at SA_T1(min0.5)	Abundance at FE_T1(min0.5)	occurrences	avg abundance_TD_T1	avg abundance_FE_T1
s__Actinomyces_graevenitzii	0.53612	0.7453	1	0.53612	0.7453
s__Atopobium_vaginae	6.32462	15.25994	4	3.44343	14.88158
s__Atopobium_vaginae	2.67513	15.51511
s__Atopobium_vaginae	2.52329	14.22178
s__Atopobium_vaginae	2.25068	14.52949
s__Gardnerella_vaginalis	8.73873	40.65433	4	10.6874	41.13877
s__Gardnerella_vaginalis	8.157	43.14179
s__Gardnerella_vaginalis	7.54679	41.26913
s__Gardnerella_vaginalis	18.30713	39.48985
s__Haemophilus_parainfluenzae	2.47898	1.81924	1	2.47898	1.81924
s__Neisseria_flavescens	1.96262	1.13254	1	1.96262	1.13254
s__Prevotella_bivia	1.32064	5.12535	4	1.0876	21.72295
s__Prevotella_bivia	1.21743	6.04977
s__Prevotella_bivia	1.12497	5.46405
s__Prevotella_bivia	0.68753	5.08378
s__Prevotella_histicola	2.08023	0.9003	2	1.58669	0.9685
s__Prevotella_histicola	1.09315	1.0367
s__Prevotella_melaninogenica	24.06492	1.91759	5	9.98985	2.776738
s__Prevotella_melaninogenica	2.95799	2.00881
s__Prevotella_melaninogenica	2.11395	2.04847
s__Prevotella_melaninogenica	19.08784	7.31448
s__Prevotella_melaninogenica	1.72455	0.59434
s__Propionibacterium_acnes	34.76031	2.42953	7	16.51296	5.29695
s__Propionibacterium_acnes	3.98421	2.84096
s__Propionibacterium_acnes	3.91973	4.15858
s__Propionibacterium_acnes	22.52079	18.73449
s__Propionibacterium_acnes	21.56453	1.69971
s__Propionibacterium_acnes	15.50548	3.9885
s__Propionibacterium_acnes	13.33573	3.22689
s__Rothia_mucilaginosa	6.23727	7.53957	3	2.92709	3.33204
s__Rothia_mucilaginosa	1.65747	1.25505
s__Rothia_mucilaginosa	0.88653	1.20152
s__Staphylococcus_epidermidis	0.71543	0.85613	1	0.71543	0.85613
s__Streptococcus_infantis	1.26321	0.8004	1	1.26321	0.8004
s__Streptococcus_parasanguinis	4.44807	2.30042	3	1.96011	5.21808
s__Streptococcus_parasanguinis	0.82292	1.39805
s__Streptococcus_parasanguinis	0.60936	1.51961
s__Streptococcus_salivarius	3.2155	2.19555	2	2.26867	2.09044
s__Streptococcus_salivarius	1.41185	1.98534
s__Veillonella_dispar	3.19086	1.06149	1	3.19086	1.06149

## Sheet: B. shared_TD-FE_T2_filtered
Supplementary Table 5B. List of most relevant species shared between the tongue dorsum and the stool in the infant at 3 days (T2)
shared species	Abundance at TD_T2(min0.5)	Abundance at FE_T2 (min0.5)	avg abundance_TD_T2	avg abundance_FE_T2
s__Gardnerella_vaginalis	0.83854	1.07152	0.83854	1.07152
s__Rothia_mucilaginosa	24.64986	0.55011	24.64986	0.55011
s__Streptococcus_parasanguinis	2.86755	0.87654	32.55985	4.32569
s__Streptococcus_parasanguinis	29.97202	10.56313
s__Streptococcus_parasanguinis	64.8437	1.53742
s__Streptococcus_salivarius	11.72022	1.16867	11.72022	1.16867

## Sheet: C. shared_TD-FE_T1
Supplementary Table 5C. Complete list of species shared between the tongue dorsum and the stool in the infant at 1 day (T1)
shared species	Abundance at SA_T2	Abundance at FE_T2	occurrences
s__Acinetobacter_johnsonii	2.8691	0.00411	1
s__Actinomyces_graevenitzii	0.4687	0.87301	2
s__Actinomyces_graevenitzii	0.53612	0.7453
s__Actinomyces_odontolyticus	0.18407	0.29248	2
s__Actinomyces_odontolyticus	0.34194	0.26629
s__Afipia_broomeae	0.02438	0.07917	1
s__Atopobium_parvulum	0.65446	0.49582	2
s__Atopobium_parvulum	0.84426	0.4826
s__Atopobium_vaginae	2.67513	15.51511	4
s__Atopobium_vaginae	6.32462	15.25994
s__Atopobium_vaginae	2.25068	14.52949
s__Atopobium_vaginae	2.52329	14.22178
s__Bifidobacterium_breve	0.27906	1.29163	1
s__Bifidobacterium_longum	0.06747	0.113	1
s__Campylobacter_concisus	0.54488	0.06348	1
s__Caulobacter_vibrioides	0.46448	1.43136	3
s__Caulobacter_vibrioides	0.31995	0.05265
s__Caulobacter_vibrioides	0.85976	0.00105
s__Escherichia_coli	0.39702	0.40901	2
s__Escherichia_coli	0.05404	0.04023
s__Fusobacterium_periodonticum	0.44722	0.0846	1
s__Gardnerella_vaginalis	8.157	43.14179	4
s__Gardnerella_vaginalis	7.54679	41.26913
s__Gardnerella_vaginalis	8.73873	40.65433
s__Gardnerella_vaginalis	18.30713	39.48985
s__Gemella_haemolysans	0.68229	0.01582	1
s__Haemophilus_parainfluenzae	2.47898	1.81924	8
s__Haemophilus_parainfluenzae	6.8119	0.44874
s__Haemophilus_parainfluenzae	0.81977	0.37519
s__Haemophilus_parainfluenzae	0.39661	0.09105
s__Haemophilus_parainfluenzae	0.54368	0.05278
s__Haemophilus_parainfluenzae	1.14483	0.04899
s__Haemophilus_parainfluenzae	0.51234	0.03709
s__Haemophilus_parainfluenzae	0.46367	0.02905
s__Lactobacillus_iners	0.03008	1.91751	1
s__Megasphaera_genomosp_type_1	0.26703	0.58151	2
s__Megasphaera_genomosp_type_1	0.67494	0.45618
s__Megasphaera_micronuciformis	0.46993	0.23677	1
s__Neisseria_flavescens	1.96262	1.13254	3
s__Neisseria_flavescens	4.22811	0.30354
s__Neisseria_flavescens	1.00039	0.00552
s__Neisseria_subflava	6.49449	0.07752	2
s__Neisseria_subflava	0.22697	0.00087
s__Prevotella_bivia	1.21743	6.04977	4
s__Prevotella_bivia	1.12497	5.46405
s__Prevotella_bivia	1.32064	5.12535
s__Prevotella_bivia	0.68753	5.08378
s__Prevotella_histicola	1.09315	1.0367	4
s__Prevotella_histicola	2.08023	0.9003
s__Prevotella_histicola	0.3257	0.69853
s__Prevotella_histicola	3.82572	0.07645
s__Prevotella_melaninogenica	19.08784	7.31448	9
s__Prevotella_melaninogenica	2.11395	2.04847
s__Prevotella_melaninogenica	2.95799	2.00881
s__Prevotella_melaninogenica	24.06492	1.91759
s__Prevotella_melaninogenica	0.21839	0.98977
s__Prevotella_melaninogenica	1.72455	0.59434
s__Prevotella_melaninogenica	13.07042	0.2001
s__Prevotella_melaninogenica	1.94483	0.01421
s__Prevotella_melaninogenica	0.47626	0.0037
s__Prevotella_nanceiensis	0.17985	0.21285	2
s__Prevotella_nanceiensis	2.22241	0.06475
s__Prevotella_pallens	4.72851	0.29622	1
s__Prevotella_salivae	0.10069	0.12991	2
s__Prevotella_salivae	0.01775	0.1168
s__Prevotella_timonensis	0.31091	1.99864	2
s__Prevotella_timonensis	0.2074	1.88727
s__Propionibacterium_acnes	3.91973	4.15858	11
s__Propionibacterium_acnes	15.50548	3.9885
s__Propionibacterium_acnes	13.33573	3.22689
s__Propionibacterium_acnes	3.98421	2.84096
s__Propionibacterium_acnes	34.76031	2.42953
s__Propionibacterium_acnes	22.52079	18.73449
s__Propionibacterium_acnes	0.18695	1.78879
s__Propionibacterium_acnes	21.56453	1.69971
s__Propionibacterium_acnes	0.79703	0.42258
s__Propionibacterium_acnes	0.89143	0.31637
s__Propionibacterium_acnes	0.18175	0.01861
s__Propionibacterium_granulosum	1.55296	0.0066	1
s__Rothia_mucilaginosa	6.23727	7.53957	8
s__Rothia_mucilaginosa	1.65747	1.25505
s__Rothia_mucilaginosa	0.88653	1.20152
s__Rothia_mucilaginosa	0.24888	0.43475
s__Rothia_mucilaginosa	0.00413	0.08479
s__Rothia_mucilaginosa	1.45005	0.05243
s__Rothia_mucilaginosa	6.55746	0.05181
s__Rothia_mucilaginosa	31.9359	0.02307
s__Ruminococcus_bromii	0.07418	0.46605	1
s__Solobacterium_moorei	0.43611	0.09144	1
s__Staphylococcus_aureus	0.02219	0.07546	2
s__Staphylococcus_aureus	0.06355	0.00777
s__Staphylococcus_epidermidis	0.32818	2.82968	8
s__Staphylococcus_epidermidis	0.71543	0.85613
s__Staphylococcus_epidermidis	39.76509	0.40443
s__Staphylococcus_epidermidis	13.00415	0.18302
s__Staphylococcus_epidermidis	1.18826	0.16798
s__Staphylococcus_epidermidis	9.93716	0.13257
s__Staphylococcus_epidermidis	0.58714	0.0885
s__Staphylococcus_epidermidis	8.60119	0.07769
s__Staphylococcus_lugdunensis	0.83329	0.06434	1
s__Stenotrophomonas_maltophilia	0.0369	0.23188	2
s__Stenotrophomonas_maltophilia	0.05766	0.00668
s__Streptococcus_anginosus	2.82623	0.00515	1
s__Streptococcus_infantis	1.26321	0.8004	4
s__Streptococcus_infantis	0.47376	0.53308
s__Streptococcus_infantis	0.19383	0.49306
s__Streptococcus_infantis	0.51796	0.00142
s__Streptococcus_mitis_oralis_pneumoniae	3.37772	0.15062	5
s__Streptococcus_mitis_oralis_pneumoniae	0.66496	0.12176
s__Streptococcus_mitis_oralis_pneumoniae	90.62397	0.04548
s__Streptococcus_mitis_oralis_pneumoniae	36.55469	0.04164
s__Streptococcus_mitis_oralis_pneumoniae	0.13716	0.02404
s__Streptococcus_parasanguinis	4.44807	2.30042	6
s__Streptococcus_parasanguinis	0.60936	1.51961
s__Streptococcus_parasanguinis	0.82292	1.39805
s__Streptococcus_parasanguinis	3.36702	0.12897
s__Streptococcus_parasanguinis	21.91369	0.02817
s__Streptococcus_parasanguinis	0.22487	0.00312
s__Streptococcus_salivarius	3.2155	2.19555	7
s__Streptococcus_salivarius	0.13684	1.99924
s__Streptococcus_salivarius	1.41185	1.98534
s__Streptococcus_salivarius	0.42724	1.04529
s__Streptococcus_salivarius	0.7346	0.17606
s__Streptococcus_salivarius	1.61431	0.08244
s__Streptococcus_salivarius	0.09411	0.02261
s__Veillonella_atypica	0.92322	0.48406	4
s__Veillonella_atypica	1.72605	0.33062
s__Veillonella_atypica	1.29274	0.18106
s__Veillonella_atypica	4.01097	0.1507
s__Veillonella_dispar	3.19086	1.06149	4
s__Veillonella_dispar	0.38995	0.4187
s__Veillonella_dispar	2.65776	0.39501
s__Veillonella_dispar	1.24812	0.12154
s__Veillonella_parvula	2.35348	0.32475	4
s__Veillonella_parvula	0.88551	0.03962
s__Veillonella_parvula	0.12547	0.03796
s__Veillonella_parvula	0.16079	0.01156

## Sheet: D. shared_TD-FE_T2
Supplementary Table 5D. Complete list of species shared between the tongue dorsum and the stool in the infant at 3 days (T2)
shared species	Abundance at SA_T2	Abundance at FE_T2	occurrences
s__Atopobium_parvulum	0.00389	0.47685	1
s__Atopobium_vaginae	0.04452	0.01174	3
s__Atopobium_vaginae	0.05704	16.00696
s__Atopobium_vaginae	0.466	0.44436
s__Bacteroides_uniformis	0.00415	0.00245	1
s__Bacteroides_vulgatus	0.01859	0.00772	1
s__Bifidobacterium_adolescentis	0.03858	0.03083	2
s__Bifidobacterium_adolescentis	0.02254	5.91632
s__Bifidobacterium_bifidum	0.01453	11.88282	2
s__Bifidobacterium_bifidum	0.00938	16.36296
s__Bifidobacterium_breve	0.08314	41.45333	3
s__Bifidobacterium_breve	0.12598	81.12203
s__Bifidobacterium_breve	0.0187	20.1022
s__Bifidobacterium_longum	0.01631	0.28846	2
s__Bifidobacterium_longum	0.01457	13.75123
s__Caulobacter_vibrioides	0.03996	0.003	1
s__Enterococcus_faecalis	0.03914	39.17335	1
s__Escherichia_coli	0.02262	1.28014	2
s__Escherichia_coli	0.00545	0.01971
s__Faecalibacterium_prausnitzii	0.03626	0.01378	1
s__Gardnerella_vaginalis	0.15727	0.02522	3
s__Gardnerella_vaginalis	0.13266	44.07653
s__Gardnerella_vaginalis	0.83854	1.07152
s__Gemella_haemolysans	4.73656	0.05116	2
s__Gemella_haemolysans	9.29118	0.0148
s__Haemophilus_haemolyticus	0.02265	0.0387	1
s__Haemophilus_parahaemolyticus	19.41426	0.01087	1
s__Haemophilus_parainfluenzae	0.0205	0.07313	9
s__Haemophilus_parainfluenzae	0.02187	95.90241
s__Haemophilus_parainfluenzae	11.68457	0.14663
s__Haemophilus_parainfluenzae	0.35264	0.22051
s__Haemophilus_parainfluenzae	28.09037	0.40554
s__Haemophilus_parainfluenzae	0.06012	0.0104
s__Haemophilus_parainfluenzae	0.21605	0.00045
s__Haemophilus_parainfluenzae	0.1899	78.48604
s__Haemophilus_parainfluenzae	0.06142	0.02368
s__Haemophilus_paraphrohaemolyticus	8.27958	0.00346	1
s__Neisseria_flavescens	0.03085	0.09285	2
s__Neisseria_flavescens	2.39944	0.35728
s__Neisseria_subflava	0.19459	0.04897	1
s__Prevotella_bivia	0.01294	0.00053	3
s__Prevotella_bivia	0.02437	5.7517
s__Prevotella_bivia	0.0927	0.16436
s__Prevotella_histicola	0.00139	1.09106	1
s__Prevotella_melaninogenica	0.12672	0.31572	6
s__Prevotella_melaninogenica	0.01513	0.00129
s__Prevotella_melaninogenica	0.00612	0.00297
s__Prevotella_melaninogenica	0.58371	0.00599
s__Prevotella_melaninogenica	0.19227	1.98597
s__Prevotella_melaninogenica	1.22372	0.00652
s__Prevotella_nanceiensis	0.00672	0.068	1
s__Prevotella_pallens	0.0359	0.34839	1
s__Prevotella_timonensis	0.00059	2.18923	1
s__Propionibacterium_acnes	1.24018	0.00914	8
s__Propionibacterium_acnes	0.00597	0.02362
s__Propionibacterium_acnes	0.03497	0.00373
s__Propionibacterium_acnes	0.01873	0.00331
s__Propionibacterium_acnes	0.09685	17.38348
s__Propionibacterium_acnes	0.05323	2.12875
s__Propionibacterium_acnes	1.33031	0.14734
s__Propionibacterium_acnes	0.07747	0.04728
s__Pseudomonas_aeruginosa	0.00124	0.08414	1
s__Rothia_mucilaginosa	29.24939	0.00318	16
s__Rothia_mucilaginosa	32.2605	0.17328
s__Rothia_mucilaginosa	25.0212	0.1255
s__Rothia_mucilaginosa	2.89138	0.00832
s__Rothia_mucilaginosa	0.05093	0.50006
s__Rothia_mucilaginosa	89.19398	0.09568
s__Rothia_mucilaginosa	43.15392	0.11323
s__Rothia_mucilaginosa	53.31458	0.00276
s__Rothia_mucilaginosa	16.48086	0.00813
s__Rothia_mucilaginosa	0.64286	0.22364
s__Rothia_mucilaginosa	0.4048	1.21492
s__Rothia_mucilaginosa	0.52593	0.0021
s__Rothia_mucilaginosa	22.42665	0.14879
s__Rothia_mucilaginosa	17.3597	0.00382
s__Rothia_mucilaginosa	24.64986	0.55011
s__Rothia_mucilaginosa	38.79763	0.41642
s__Ruminococcus_bromii	0.0464	0.00757	1
s__Staphylococcus_aureus	0.03161	0.11295	1
s__Staphylococcus_epidermidis	0.22903	0.05157	6
s__Staphylococcus_epidermidis	0.01477	2.30744
s__Staphylococcus_epidermidis	0.22697	0.08384
s__Staphylococcus_epidermidis	0.00966	5.11891
s__Staphylococcus_epidermidis	0.00586	1.11474
s__Staphylococcus_epidermidis	0.96849	0.02157
s__Staphylococcus_hominis	0.30833	0.01533	3
s__Staphylococcus_hominis	11.61297	0.00887
s__Staphylococcus_hominis	11.94709	0.04698
s__Staphylococcus_lugdunensis	0.06244	4.44004	1
s__Streptococcus_australis	0.08764	5e-05	2
s__Streptococcus_australis	2.36895	0.0025
s__Streptococcus_infantis	0.05165	0.01089	5
s__Streptococcus_infantis	1.47879	0.05869
s__Streptococcus_infantis	0.01341	0.13123
s__Streptococcus_infantis	0.1374	0.00173
s__Streptococcus_infantis	0.00776	0.47146
s__Streptococcus_mitis_oralis_pneumoniae	19.28268	0.02779	13
s__Streptococcus_mitis_oralis_pneumoniae	14.40852	0.03435
s__Streptococcus_mitis_oralis_pneumoniae	2.43589	0.47155
s__Streptococcus_mitis_oralis_pneumoniae	5.45572	0.19481
s__Streptococcus_mitis_oralis_pneumoniae	34.90173	0.44517
s__Streptococcus_mitis_oralis_pneumoniae	67.40014	0.00306
s__Streptococcus_mitis_oralis_pneumoniae	0.13634	0.43683
s__Streptococcus_mitis_oralis_pneumoniae	0.03386	0.16827
s__Streptococcus_mitis_oralis_pneumoniae	9.71924	0.00983
s__Streptococcus_mitis_oralis_pneumoniae	1.49895	0.00753
s__Streptococcus_mitis_oralis_pneumoniae	4.21723	0.00909
s__Streptococcus_mitis_oralis_pneumoniae	35.22933	0.01347
s__Streptococcus_mitis_oralis_pneumoniae	1.77373	0.00319
s__Streptococcus_parasanguinis	1.99254	0.01721	13
s__Streptococcus_parasanguinis	17.90904	0.0153
s__Streptococcus_parasanguinis	2.86755	0.87654
s__Streptococcus_parasanguinis	99.16091	0.17264
s__Streptococcus_parasanguinis	0.33684	0.00059
s__Streptococcus_parasanguinis	0.59833	0.00589
s__Streptococcus_parasanguinis	90.22266	0.03363
s__Streptococcus_parasanguinis	64.8437	1.53742
s__Streptococcus_parasanguinis	26.94627	0.01275
s__Streptococcus_parasanguinis	74.54562	0.00484
s__Streptococcus_parasanguinis	29.97202	10.56313
s__Streptococcus_parasanguinis	0.28319	0.00664
s__Streptococcus_parasanguinis	27.02235	0.00263
s__Streptococcus_salivarius	23.99136	0.01574	11
s__Streptococcus_salivarius	72.2361	0.29844
s__Streptococcus_salivarius	0.0436	0.09819
s__Streptococcus_salivarius	1.21525	0.00025
s__Streptococcus_salivarius	0.20796	0.05331
s__Streptococcus_salivarius	0.00897	2.09566
s__Streptococcus_salivarius	0.14568	0.00781
s__Streptococcus_salivarius	18.18457	0.00412
s__Streptococcus_salivarius	0.00224	0.00933
s__Streptococcus_salivarius	0.01832	2.18018
s__Streptococcus_salivarius	11.72022	1.16867
s__Streptococcus_tigurinus	17.99986	0.01446	1
s__Streptococcus_vestibularis	0.51944	0.05397	1
s__Veillonella_atypica	0.006	0.02391	3
s__Veillonella_atypica	0.0177	0.4424
s__Veillonella_atypica	0.03883	0.0021
s__Veillonella_dispar	0.02658	0.08035	3
s__Veillonella_dispar	0.02399	0.44759
s__Veillonella_dispar	0.01049	0.00167
s__Veillonella_parvula	0.01883	0.02387	6
s__Veillonella_parvula	0.02115	0.05419
s__Veillonella_parvula	0.00127	0.22397
s__Veillonella_parvula	0.01989	0.47289
s__Veillonella_parvula	0.01288	0.05759
s__Veillonella_parvula	0.00351	0.0636

## Sheet: E. Oral-gut_shared_strains
Supplementary Table 5E. List of strains shared between tongue dorsum and gut in infants.
Species_name	Couple_ID
Haemophilus_parainfluenzae	10043
Rothia_mucilaginosa	10002
Rothia_mucilaginosa	10009
Rothia_mucilaginosa	10039
Rothia_mucilaginosa	10043
Rothia_mucilaginosa	10055
Streptococcus vestibularis	10049
Streptococcus salivarius	10049
Streptococcus salivarius	10007
Streptococcus parasanguinis	10043
Streptococcus parasanguinis	10049
