# Supplementary material for: Mother-to-Infant Microbial Transmission from Different Body Sites Shapes the Developing Infant Gut Microbiome
Source: Cell Host Microbe. 2018 Jul 11;24(1):133–145.e5. doi: 10.1016/j.chom.2018.06.005 (PMC6716579; doi:10.1016/j.chom.2018.06.005)
Supplement: Table S6. Results of the Assembly-Based Profiling Pipeline, Related to Figure 6 — (A) Summary of the statistics of the reconstructed genomes. (B) Summary of the statistics about uncharacterized species transmitted from the mother to the infant. [file mmc7.xlsx]

## Sheet: A
Supplementary Table 6A. Summary of the statistics of the reconstructed genomes.
BinID	Number_of_contigs	Genome_size	N50	Completeness	Contamination	Average_coverage	Average_percent_identity	Uncharacterized species	Closest species
CA_C10001IS2009FE_t2M15__bin.2	42	4915875	194397	98.9997	0.186012	0.999746	0.99906	NO	k__Bacteria|p__Proteobacteria|c__Gammaproteobacteria|o__Enterobacteriales|f__Enterobacteriaceae|g__Escherichia|s__Escherichia_coli
CA_C10001IS2010SA_t2M15__bin.1	12	995787	125713	56.8966	0	0.974178	0.907953	YES	k__Bacteria|p__Actinobacteria|c__Actinobacteria|o__Micrococcales|f__Micrococcaceae|g__Rothia|s__Rothia_mucilaginosa
CA_C10001IS2012FE_t3M15__bin.1	56	4179148	143680	84.714	0.260417	0.999943	0.998946	NO	k__Bacteria|p__Proteobacteria|c__Gammaproteobacteria|o__Enterobacteriales|f__Enterobacteriaceae|g__Escherichia|s__Escherichia_coli
CA_C10001IS2012FE_t3M15__bin.4	435	5468301	20539	65.674	1.72414	0.99824	0.995296	NO	k__Bacteria|p__Proteobacteria|c__Gammaproteobacteria|o__Enterobacteriales|f__Enterobacteriaceae|g__Klebsiella|s__Klebsiella_oxytoca
CA_C10001IS2012FE_t3M15__bin.6	558	3761265	9388	96.4932	0.887097	0.662667	0.809878	YES	k__Bacteria|p__Firmicutes|c__Clostridia|o__Clostridiales|f__Clostridiaceae|g__Clostridium|s__Clostridium_sp
CA_C10001IS2012FE_t3M15__bin.7	134	3068697	34293	97.5225	1.01351	0.799125	0.969148	NO	k__Bacteria|p__Bacteroidetes|c__Bacteroidia|o__Bacteroidales|f__Prevotellaceae|g__Prevotella|s__Prevotella_copri
CA_C10001IS2012FE_t3M15__bin.8	318	1925233	7803	90.2083	1.00427	0.981942	0.988972	NO	k__Bacteria|p__Bacteroidetes|c__Bacteroidia|o__Bacteroidales|f__Rikenellaceae|g__Alistipes|s__Alistipes_putredinis
CA_C10001MS2001SA_t0M15__bin.10	235	1744526	13321	89.8365	1.27246	0.972597	0.95482	NO	k__Bacteria|p__Firmicutes|c__Negativicutes|o__Selenomonadales|f__Veillonellaceae|g__Veillonella|s__Veillonella_dispar
CA_C10001MS2001SA_t0M15__bin.11	306	1251909	4702	51.3323	0	0.985199	0.972171	NO	k__Bacteria|p__Firmicutes|c__Negativicutes|o__Selenomonadales|f__Veillonellaceae|g__Veillonella|s__Veillonella_atypica
CA_C10001MS2001SA_t0M15__bin.4	630	1902025	3202	70.0657	2.16069	0.947704	0.957247	NO	k__Bacteria|p__Bacteroidetes|c__Bacteroidia|o__Bacteroidales|f__Prevotellaceae|g__Prevotella|s__Prevotella_pallens
CA_C10001MS2001SA_t0M15__bin.5	424	1683719	4701	54.232	0	0.938508	0.924557	YES	k__Bacteria|p__Bacteroidetes|c__Bacteroidia|o__Bacteroidales|f__Prevotellaceae|g__Prevotella|s__Prevotella_sp
CA_C10001MS2001SA_t0M15__bin.6	420	1614952	4372	68.3889	1.11111	0.999059	0.980533	NO	k__Bacteria|p__Actinobacteria|c__Actinobacteria|o__Micrococcales|f__Micrococcaceae|g__Rothia|s__Rothia_mucilaginosa
CA_C10001MS2001SA_t0M15__bin.7	421	1726366	4715	81.7143	3.17908	0.993884	0.965743	NO	k__Bacteria|p__Proteobacteria|c__Betaproteobacteria|o__Neisseriales|f__Neisseriaceae|g__Neisseria|s__Neisseria_meningitidis
CA_C10001MS2001SA_t0M15__bin.8	204	2326560	16086	99.0521	1.4218	0.817439	0.843584	YES	k__Bacteria|p__Actinobacteria|c__Actinobacteria|o__Actinomycetales|f__Actinomycetaceae|g__Actinomyces|s__Actinomyces_sp
CA_C10002IS2023FE_t2M15__bin.1	389	1679509	5012	87.8967	0.730519	0.997994	0.998432	NO	k__Bacteria|p__Firmicutes|c__Bacilli|o__Lactobacillales|f__Lactobacillaceae|g__Lactobacillus|s__Lactobacillus_crispatus
CA_C10002IS2023FE_t2M15__bin.10	330	1714265	6242	79.0886	1.85868	0.998061	0.994828	NO	k__Bacteria|p__Actinobacteria|c__Actinobacteria|o__Bifidobacteriales|f__Bifidobacteriaceae|g__Bifidobacterium|s__Bifidobacterium_bifidum
CA_C10002IS2023FE_t2M15__bin.3	637	1666571	2629	52.1965	0.0230415	0.986304	0.989925	NO	k__Bacteria|p__Firmicutes|c__Clostridia|o__Clostridiales|f__Clostridiaceae|g__Clostridium|s__Clostridium_paraputrificum
CA_C10002IS2023FE_t2M15__bin.5	105	2117469	31406	96.6974	0.687404	0.996813	0.992999	NO	k__Bacteria|p__Actinobacteria|c__Actinobacteria|o__Bifidobacteriales|f__Bifidobacteriaceae|g__Bifidobacterium|s__Bifidobacterium_longum
CA_C10002IS2023FE_t2M15__bin.7	27	2384564	136174	53.2692	0	0.996569	0.997509	NO	k__Bacteria|p__Bacteroidetes|c__Bacteroidia|o__Bacteroidales|f__Porphyromonadaceae|g__Parabacteroides|s__Parabacteroides_distasonis
CA_C10002IS2023FE_t2M15__bin.8	621	2909113	5961	95.7731	0.654122	0.973153	0.985735	NO	k__Bacteria|p__Firmicutes|c__Clostridia|o__Clostridiales|f__Clostridiaceae|g__Clostridium|s__Clostridium_perfringens
CA_C10002IS2024SA_t2M15__bin.2	11	1741258	243386	90	0	0.978058	0.905271	YES	k__Bacteria|p__Actinobacteria|c__Actinobacteria|o__Micrococcales|f__Micrococcaceae|g__Rothia|s__Rothia_mucilaginosa
CA_C10002IS2024SA_t2M15__bin.4	50	2013863	73474	94.5584	0.199203	0.965957	0.945732	YES	k__Bacteria|p__Firmicutes|c__Bacilli|o__Lactobacillales|f__Streptococcaceae|g__Streptococcus|s__Streptococcus_mitis
CA_C10002IS2026FE_t3M15__bin.1	50	4943024	157100	97.8846	0.512821	0.987288	0.997279	NO	k__Bacteria|p__Bacteroidetes|c__Bacteroidia|o__Bacteroidales|f__Porphyromonadaceae|g__Parabacteroides|s__Parabacteroides_distasonis
CA_C10002IS2026FE_t3M15__bin.2	51	2162110	67048	99.3333	0	0.972842	0.900459	YES	k__Bacteria|p__Actinobacteria|c__Actinobacteria|o__Micrococcales|f__Micrococcaceae|g__Rothia|s__Rothia_mucilaginosa
CA_C10002IS2026FE_t3M15__bin.3	73	1576409	32761	80.6321	1.25424	0.972256	0.894794	YES	k__Bacteria|p__Firmicutes|c__Bacilli|o__Lactobacillales|f__Streptococcaceae|g__Streptococcus|s__Streptococcus_parasanguinis
CA_C10002IS2028FE_t4M15__bin.1	73	4774075	96708	99.9669	1.18729	0.995686	0.988852	NO	k__Bacteria|p__Proteobacteria|c__Gammaproteobacteria|o__Enterobacteriales|f__Enterobacteriaceae|g__Enterobacter|s__Enterobacter_cloacae
CA_C10002IS2028FE_t4M15__bin.3	20	2142380	155986	98.1567	0.460829	0.98949	0.990272	NO	k__Bacteria|p__Actinobacteria|c__Actinobacteria|o__Bifidobacteriales|f__Bifidobacteriaceae|g__Bifidobacterium|s__Bifidobacterium_bifidum
CA_C10002IS2028FE_t4M15__bin.4	53	4888702	142764	96.7308	0.512821	0.989367	0.996811	NO	k__Bacteria|p__Bacteroidetes|c__Bacteroidia|o__Bacteroidales|f__Porphyromonadaceae|g__Parabacteroides|s__Parabacteroides_distasonis
CA_C10002IS2028FE_t4M15__bin.5	8	1165355	209954	51.1521	0	1	0.990396	NO	k__Bacteria|p__Actinobacteria|c__Actinobacteria|o__Bifidobacteriales|f__Bifidobacteriaceae|g__Bifidobacterium|s__Bifidobacterium_longum
CA_C10002MS2015SA_t0M15__bin.13	332	1784415	6857	85.1819	2.20126	0.960334	0.960729	NO	k__Bacteria|p__Bacteroidetes|c__Bacteroidia|o__Bacteroidales|f__Porphyromonadaceae|g__Porphyromonas|s__Porphyromonas_somerae
CA_C10002MS2015SA_t0M15__bin.14	108	600102	6426	66.8234	0.862069	0.672753	0.788362	YES	k__Bacteria|p__Candidatus_Saccharibacteria|c__Candidatus_Saccharibacteria_noname|o__Candidatus_Saccharibacteria_noname|f__Candidatus_Saccharibacteria_noname|g__Candidatus_Saccharibacteria_noname|s__Candidatus_Saccharibacteria_bacterium
CA_C10002MS2015SA_t0M15__bin.16	221	2884102	19110	95.7958	0.844595	0.981196	0.974314	NO	k__Bacteria|p__Bacteroidetes|c__Bacteroidia|o__Bacteroidales|f__Prevotellaceae|g__Prevotella|s__Prevotella_shahii
CA_C10002MS2015SA_t0M15__bin.17	55	1977591	53432	97.6303	0.631912	0.979022	0.965511	NO	k__Bacteria|p__Actinobacteria|c__Actinobacteria|o__Actinomycetales|f__Actinomycetaceae|g__Actinomyces|s__Actinomyces_graevenitzii
CA_C10002MS2015SA_t0M15__bin.2	39	1500155	76626	78.981	0.800582	0.997232	0.973042	NO	k__Bacteria|p__Firmicutes|c__Bacilli|o__Lactobacillales|f__Streptococcaceae|g__Streptococcus|s__Streptococcus_salivarius
CA_C10002MS2015SA_t0M15__bin.22	268	1601147	8022	66.3793	0	0.986718	0.965674	NO	k__Bacteria|p__Actinobacteria|c__Actinobacteria|o__Micrococcales|f__Micrococcaceae|g__Rothia|s__Rothia_mucilaginosa
CA_C10002MS2015SA_t0M15__bin.26	35	628339	29928	63.74	0	0.0964227	0.813044	YES	k__Bacteria|p__Candidatus_Saccharibacteria|c__Candidatus_Saccharibacteria_noname|o__Candidatus_Saccharibacteria_noname|f__Candidatus_Saccharibacteria_noname|g__Candidatus_Saccharibacteria_noname|s__Candidatus_Saccharibacteria_bacterium
CA_C10002MS2015SA_t0M15__bin.8	129	1153537	13024	78.5618	0.403226	0.968504	0.939376	YES	k__Bacteria|p__Actinobacteria|c__Coriobacteriia|o__Coriobacteriales|f__Atopobiaceae|g__Atopobium|s__Atopobium_sp
CA_C10002MS2015SA_t0M15__bin.9	39	2161876	109091	94.9586	0.112867	0.976636	0.956881	NO	k__Bacteria|p__Proteobacteria|c__Betaproteobacteria|o__Neisseriales|f__Neisseriaceae|g__Neisseria|s__Neisseria_meningitidis
CA_C10002MS2016FE_t0M15__bin.1	238	1858719	12101	95.3059	0.492424	0.988353	0.98291	NO	k__Bacteria|p__Actinobacteria|c__Actinobacteria|o__Bifidobacteriales|f__Bifidobacteriaceae|g__Bifidobacterium|s__Bifidobacterium_adolescentis
CA_C10002MS2016FE_t0M15__bin.13	500	1538605	3197	65.6656	2.67857	0.386444	0.736183	YES	k__Bacteria|p__Firmicutes|c__Clostridia|o__Clostridiales|f__Ruminococcaceae|g__Subdoligranulum|s__Subdoligranulum_variabile
CA_C10002MS2016FE_t0M15__bin.16	530	2484199	5651	85.6061	1.04895	0.119595	0.668752	YES	k__Bacteria|p__Firmicutes|c__Clostridia|o__Clostridiales|f__Ruminococcaceae|g__Faecalibacterium|s__Faecalibacterium_sp
CA_C10002MS2016FE_t0M15__bin.18	257	1687470	8269	85.3376	2.34899	0.0761537	0.618909	YES	na
CA_C10002MS2016FE_t0M15__bin.2	405	2214721	6851	79.7099	1.51786	0.480007	0.792956	YES	k__Bacteria|p__Bacteroidetes|c__Bacteroidia|o__Bacteroidales|f__Prevotellaceae|g__Prevotella|s__Prevotella_sp
CA_C10002MS2016FE_t0M15__bin.20	249	2006736	11410	97.3154	1.00671	0.318655	0.691576	YES	k__Bacteria|p__Firmicutes|c__Clostridia|o__Clostridiales|f__Eubacteriaceae|g__Eubacterium|s__Eubacterium_sp
CA_C10002MS2016FE_t0M15__bin.26	549	3745733	8710	91.0215	1.6129	0.939451	0.97923	NO	k__Bacteria|p__Bacteroidetes|c__Bacteroidia|o__Bacteroidales|f__Porphyromonadaceae|g__Odoribacter|s__Odoribacter_splanchnicus
CA_C10002MS2016FE_t0M15__bin.27	175	2544896	19752	98.3221	0	0.950871	0.969898	NO	k__Bacteria|p__Firmicutes|c__Clostridia|o__Clostridiales|f__Ruminococcaceae|g__Ruminiclostridium|s__Eubacterium_siraeum
CA_C10002MS2016FE_t0M15__bin.3	121	2324675	27959	68.5252	0.37037	0.2087	0.751844	YES	k__Bacteria|p__Bacteroidetes|c__Bacteroidia|o__Bacteroidales|f__Prevotellaceae|g__Prevotella|s__Prevotella_sp
CA_C10002MS2016FE_t0M15__bin.31	235	2910015	17002	81.1912	0	0.855796	0.967602	NO	k__Bacteria|p__Bacteroidetes|c__Bacteroidia|o__Bacteroidales|f__Prevotellaceae|g__Prevotella|s__Prevotella_copri
CA_C10002MS2016FE_t0M15__bin.32	444	1615963	4104	80.2561	0.943396	0.88175	0.883269	YES	k__Bacteria|p__Firmicutes|c__Erysipelotrichia|o__Erysipelotrichales|f__Erysipelotrichaceae|g__Catenibacterium|s__Catenibacterium_sp
CA_C10002MS2016FE_t0M15__bin.33	163	2737809	24241	96.9799	0	0.619371	0.864257	YES	k__Bacteria|p__Firmicutes|c__Clostridia|o__Clostridiales|f__Lachnospiraceae|g__Coprococcus|s__Coprococcus_sp
CA_C10002MS2016FE_t0M15__bin.35	144	2093310	24942	79.6421	0.692114	0.0446256	0.645025	YES	k__Bacteria|p__Proteobacteria|c__Deltaproteobacteria|o__Myxococcales|f__Myxococcaceae|g__Corallococcus|s__Corallococcus_sp
CA_C10002MS2016FE_t0M15__bin.36	33	2161060	139000	96.9379	0	0.110979	0.793891	YES	k__Bacteria|p__Firmicutes|c__Clostridia|o__Clostridiales|f__Ruminococcaceae|g__Ruminococcus|s__Ruminococcus_sp
CA_C10002MS2016FE_t0M15__bin.37	96	898017	15037	58.3012	0.223714	0.166042	0.689994	YES	k__Bacteria|p__Firmicutes|c__Clostridia|o__Clostridiales|f__Clostridiaceae|g__Clostridium|s__Clostridium_sp
CA_C10002MS2016FE_t0M15__bin.38	57	2073628	56743	97.3659	0.299401	0.134737	0.784562	YES	k__Bacteria|p__Firmicutes|c__Negativicutes|o__Selenomonadales|f__Acidaminococcaceae|g__Acidaminococcus|s__Acidaminococcus_sp
CA_C10002MS2016FE_t0M15__bin.41	139	2064051	21649	98.6028	0.898204	0.977955	0.9919	NO	k__Bacteria|p__Firmicutes|c__Negativicutes|o__Selenomonadales|f__Acidaminococcaceae|g__Acidaminococcus|s__Acidaminococcus_intestini
CA_C10002MS2016FE_t0M15__bin.45	494	2230989	5479	77.3492	2.61905	0.0831188	0.475588	YES	na
CA_C10002MS2016FE_t0M15__bin.46	58	1808352	67443	86.4653	0	0.0693361	0.779159	YES	k__Bacteria|p__Firmicutes|c__Clostridia|o__Clostridiales|f__Ruminococcaceae|g__Ruminococcus|s__Ruminococcus_sp
CA_C10002MS2016FE_t0M15__bin.48	450	2017677	5295	88.9277	2.44755	0.0870218	0.561243	YES	na
CA_C10002MS2016FE_t0M15__bin.50	406	1359008	3673	57.7586	0	0.083626	0.536986	YES	k__Bacteria|p__Proteobacteria|c__Betaproteobacteria|o__Burkholderiales|f__Sutterellaceae|g__Sutterella|s__Sutterella_sp
CA_C10002MS2016FE_t0M15__bin.52	457	2303311	6330	89.0856	2.89116	0.965779	0.971929	NO	k__Bacteria|p__Verrucomicrobia|c__Verrucomicrobiae|o__Verrucomicrobiales|f__Akkermansiaceae|g__Akkermansia|s__Akkermansia_sp
CA_C10002MS2016FE_t0M15__bin.53	120	3116132	48687	99.2453	0	0.980202	0.986646	NO	k__Bacteria|p__Bacteroidetes|c__Bacteroidia|o__Bacteroidales|f__Porphyromonadaceae|g__Barnesiella|s__Barnesiella_intestinihominis
CA_C10002MS2016FE_t0M15__bin.56	369	2296174	8333	88.9973	1.42503	0.154619	0.656502	YES	na
CA_C10002MS2016FE_t0M15__bin.57	892	3063837	3776	61.3626	2.25225	0.0675195	0.466318	YES	na
CA_C10002MS2016FE_t0M15__bin.63	469	2062872	5587	85.3774	0.844768	0.72713	0.796953	YES	k__Bacteria|p__Firmicutes|c__Erysipelotrichia|o__Erysipelotrichales|f__Erysipelotrichaceae|g__Holdemanella|s__Holdemanella_biformis
CA_C10002MS2016FE_t0M15__bin.7	292	2235916	10509	85.5819	3.99329	0.872655	0.950129	NO	k__Bacteria|p__Firmicutes|c__Firmicutes_noname|o__Firmicutes_noname|f__Firmicutes_noname|g__Firmicutes_noname|s__Firmicutes_bacterium
CA_C10002MS2016FE_t0M15__bin.71	8	1286356	228738	62.0805	0	0.102336	0.816656	YES	k__Bacteria|p__Firmicutes|c__Clostridia|o__Clostridiales|f__Eubacteriaceae|g__Eubacterium|s__Eubacterium_sp
CA_C10002MS2016FE_t0M15__bin.72	61	2184427	54071	97.9866	0	0.243774	0.801791	YES	k__Bacteria|p__Firmicutes|c__Clostridia|o__Clostridiales|f__Lachnospiraceae|g__Butyrivibrio|s__Butyrivibrio_sp
CA_C10002MS2016FE_t0M15__bin.74	103	2040744	27565	98.3871	0	0.0714385	0.696265	YES	k__Bacteria|p__Firmicutes|c__Clostridia|o__Clostridiales|f__Clostridiaceae|g__Clostridium|s__Clostridium_sp
CA_C10002MS2016FE_t0M15__bin.75	125	2282191	26938	91.3667	4.02685	0.825583	0.940522	YES	k__Bacteria|p__Firmicutes|c__Firmicutes_noname|o__Firmicutes_noname|f__Firmicutes_noname|g__Firmicutes_noname|s__Firmicutes_bacterium
CA_C10002MS2016FE_t0M15__bin.76	118	3334983	56588	76.1896	0.774473	0.931656	0.954192	NO	k__Bacteria|p__Bacteroidetes|c__Bacteroidia|o__Bacteroidales|f__Bacteroidaceae|g__Bacteroides|s__Bacteroides_uniformis
CA_C10002MS2016FE_t0M15__bin.77	244	2470131	15372	96.1409	3.04111	0.875575	0.94893	YES	k__Bacteria|p__Firmicutes|c__Firmicutes_noname|o__Firmicutes_noname|f__Firmicutes_noname|g__Firmicutes_noname|s__Firmicutes_bacterium
CA_C10002MS2016FE_t0M15__bin.78	322	2403641	10708	60.3448	1.72414	0.202617	0.684034	YES	k__Bacteria|p__Bacteroidetes|c__Bacteroidia|o__Bacteroidales|f__Prevotellaceae|g__Prevotella|s__Prevotella_sp
CA_C10003IS2038SA_t2M15__bin.3	12	1077758	126324	65.5172	0	0.979789	0.907438	YES	k__Bacteria|p__Actinobacteria|c__Actinobacteria|o__Micrococcales|f__Micrococcaceae|g__Rothia|s__Rothia_mucilaginosa
CA_C10003IS2038SA_t2M15__bin.4	53	1600612	61868	87.4308	4.40184	0.977665	0.954754	NO	k__Bacteria|p__Firmicutes|c__Bacilli|o__Lactobacillales|f__Streptococcaceae|g__Streptococcus|s__Streptococcus_peroris
CA_C10003IS2040FE_t3M15__bin.2	111	3655369	63820	99.1935	0	0.878432	0.975141	NO	k__Bacteria|p__Firmicutes|c__Clostridia|o__Clostridiales|f__Clostridiaceae|g__Clostridium|s__Clostridium_paraputrificum
CA_C10003IS2040FE_t3M15__bin.3	95	5969110	91740	98.7571	0	0.976333	0.991252	NO	k__Bacteria|p__Firmicutes|c__Clostridia|o__Clostridiales|f__Lachnospiraceae|g__Lachnoclostridium|s__Clostridium_bolteae
CA_C10003IS2040FE_t3M15__bin.4	38	4706120	186518	99.9669	0.0372024	0.999167	0.999712	NO	k__Bacteria|p__Proteobacteria|c__Gammaproteobacteria|o__Enterobacteriales|f__Enterobacteriaceae|g__Escherichia|s__Escherichia_coli
CA_C10003IS2040FE_t3M15__bin.5	58	2953755	72258	99.6255	0	0.999204	0.999536	NO	k__Bacteria|p__Firmicutes|c__Bacilli|o__Lactobacillales|f__Enterococcaceae|g__Enterococcus|s__Enterococcus_faecalis
CA_C10003IS2042FE_t4M15__bin.1	709	3024365	5195	88.5756	3.12993	0.969903	0.962056	NO	k__Bacteria|p__Proteobacteria|c__Gammaproteobacteria|o__Pseudomonadales|f__Moraxellaceae|g__Acinetobacter|s__Acinetobacter_johnsonii
CA_C10003IS2042FE_t4M15__bin.2	142	2088494	22031	94	1.33333	0.977315	0.906863	YES	k__Bacteria|p__Actinobacteria|c__Actinobacteria|o__Micrococcales|f__Micrococcaceae|g__Rothia|s__Rothia_mucilaginosa
CA_C10003IS2042FE_t4M15__bin.6	7	2207594	476482	99.5392	0	0.996207	0.992729	NO	k__Bacteria|p__Actinobacteria|c__Actinobacteria|o__Bifidobacteriales|f__Bifidobacteriaceae|g__Bifidobacterium|s__Bifidobacterium_bifidum
CA_C10003IS2042FE_t4M15__bin.7	17	3261505	330246	70.0562	0.0372024	0.998144	0.999562	NO	k__Bacteria|p__Proteobacteria|c__Gammaproteobacteria|o__Enterobacteriales|f__Enterobacteriaceae|g__Escherichia|s__Escherichia_coli
CA_C10003MS2030FE_t0M15__bin.1	324	916547	2884	52.8419	0.692114	0.501375	0.761145	YES	k__Bacteria|p__Firmicutes|c__Clostridia|o__Clostridiales|f__Oscillospiraceae|g__Oscillibacter|s__Oscillibacter_sp
CA_C10003MS2030FE_t0M15__bin.11	54	2149757	73284	97.9167	0.961538	0.971771	0.988075	NO	k__Bacteria|p__Bacteroidetes|c__Bacteroidia|o__Bacteroidales|f__Rikenellaceae|g__Alistipes|s__Alistipes_putredinis
CA_C10003MS2030FE_t0M15__bin.12	108	2652339	40130	52.1944	0	0.955138	0.973167	NO	k__Bacteria|p__Bacteroidetes|c__Bacteroidia|o__Bacteroidales|f__Porphyromonadaceae|g__Parabacteroides|s__Parabacteroides_merdae
CA_C10003MS2030FE_t0M15__bin.13	282	2599764	11945	98.0331	0.952381	0.987246	0.975678	NO	k__Bacteria|p__Proteobacteria|c__Betaproteobacteria|o__Burkholderiales|f__Sutterellaceae|g__Sutterella|s__Sutterella_wadsworthensis
CA_C10003MS2030FE_t0M15__bin.15	239	2238743	13320	96.4128	0.898204	0.101381	0.665306	YES	k__Bacteria|p__Firmicutes|c__Bacilli|o__Lactobacillales|f__Carnobacteriaceae|g__Carnobacterium|s__Carnobacterium_sp
CA_C10003MS2030FE_t0M15__bin.16	316	3453705	18997	96.2264	4.21384	0.296031	0.761731	YES	k__Bacteria|p__Bacteroidetes|c__Bacteroidia|o__Bacteroidales|f__Porphyromonadaceae|g__Tannerella|s__Tannerella_sp
CA_C10003MS2030FE_t0M15__bin.17	103	4450016	67189	64.4828	1.72414	0.987746	0.989458	NO	k__Bacteria|p__Bacteroidetes|c__Bacteroidia|o__Bacteroidales|f__Bacteroidaceae|g__Bacteroides|s__Bacteroides_thetaiotaomicron
CA_C10003MS2030FE_t0M15__bin.4	577	3438648	7652	76.0345	0	0.987253	0.989072	NO	k__Bacteria|p__Bacteroidetes|c__Bacteroidia|o__Bacteroidales|f__Bacteroidaceae|g__Bacteroides|s__Bacteroides_uniformis
CA_C10003MS2030FE_t0M15__bin.5	480	2078456	4980	75.6357	0.721154	0.963435	0.974294	NO	k__Bacteria|p__Bacteroidetes|c__Bacteroidia|o__Bacteroidales|f__Rikenellaceae|g__Alistipes|s__Alistipes_sp
CA_C10003MS2030FE_t0M15__bin.7	699	3384921	5860	57.0063	0	0.974634	0.987066	NO	k__Bacteria|p__Bacteroidetes|c__Bacteroidia|o__Bacteroidales|f__Bacteroidaceae|g__Bacteroides|s__Bacteroides_fragilis
CA_C10003MS2030FE_t0M15__bin.8	517	2698563	6760	88.805	2.47503	0.954096	0.978669	NO	k__Bacteria|p__Bacteroidetes|c__Bacteroidia|o__Bacteroidales|f__Porphyromonadaceae|g__Barnesiella|s__Barnesiella_intestinihominis
CA_C10003MS2030FE_t0M15__bin.9	87	3141573	53479	98.9865	1.12613	0.784113	0.972765	NO	k__Bacteria|p__Bacteroidetes|c__Bacteroidia|o__Bacteroidales|f__Prevotellaceae|g__Prevotella|s__Prevotella_copri
CA_C10003MS2032SK_t0M15__bin.2	530	1924747	4051	83.5307	1.10746	0.999942	0.992766	NO	k__Bacteria|p__Actinobacteria|c__Actinobacteria|o__Propionibacteriales|f__Propionibacteriaceae|g__Propionibacterium|s__Propionibacterium_acnes
CA_C10005IS2066FE_t1M15__bin.11	26	2299703	105656	100	0	0.986777	0.991263	NO	k__Bacteria|p__Actinobacteria|c__Actinobacteria|o__Bifidobacteriales|f__Bifidobacteriaceae|g__Bifidobacterium|s__Bifidobacterium_breve
CA_C10005IS2066FE_t1M15__bin.12	714	5012197	10323	96.1364	2.11039	0.818065	0.85001	YES	k__Bacteria|p__Proteobacteria|c__Alphaproteobacteria|o__Caulobacterales|f__Caulobacteraceae|g__Caulobacter|s__Caulobacter_sp
CA_C10005IS2066FE_t1M15__bin.2	316	3667136	17936	98.3618	0.853242	0.986266	0.993708	NO	k__Bacteria|p__Proteobacteria|c__Betaproteobacteria|o__Neisseriales|f__Neisseriaceae|g__Neisseria|s__Neisseria_perflava
CA_C10005IS2066FE_t1M15__bin.6	513	5662192	17131	95.4869	3.08749	0.973632	0.991951	NO	k__Bacteria|p__Proteobacteria|c__Betaproteobacteria|o__Burkholderiales|f__Comamonadaceae|g__Acidovorax|s__Acidovorax_delafieldii
CA_C10005IS2066FE_t1M15__bin.7	28	3858673	195686	82.4074	0.0372024	1	0.999738	NO	k__Bacteria|p__Proteobacteria|c__Gammaproteobacteria|o__Enterobacteriales|f__Enterobacteriaceae|g__Escherichia|s__Escherichia_coli
CA_C10005IS2066FE_t1M15__bin.8	565	3268278	7841	82.1888	2.42003	0.984298	0.982883	NO	k__Bacteria|p__Proteobacteria|c__Betaproteobacteria|o__Burkholderiales|f__Comamonadaceae|g__Acidovorax|s__Acidovorax_sp
CA_C10005IS2066FE_t1M15__bin.9	104	4043027	74476	99.2241	0.545977	0.978025	0.979299	NO	k__Bacteria|p__Proteobacteria|c__Gammaproteobacteria|o__Xanthomonadales|f__Xanthomonadaceae|g__Stenotrophomonas|s__Stenotrophomonas_maltophilia
CA_C10005IS2069FE_t2M15__bin.1	14	2029000	269220	94.47	0	0.997452	0.992463	NO	k__Bacteria|p__Actinobacteria|c__Actinobacteria|o__Bifidobacteriales|f__Bifidobacteriaceae|g__Bifidobacterium|s__Bifidobacterium_breve
CA_C10005IS2069FE_t2M15__bin.4	102	4500256	70091	97.4728	0	0.983732	0.994403	NO	k__Bacteria|p__Bacteroidetes|c__Bacteroidia|o__Bacteroidales|f__Bacteroidaceae|g__Bacteroides|s__Bacteroides_vulgatus
CA_C10005IS2069FE_t2M15__bin.6	83	3971695	78780	85.5172	0.862069	0.980608	0.990862	NO	k__Bacteria|p__Bacteroidetes|c__Bacteroidia|o__Bacteroidales|f__Bacteroidaceae|g__Bacteroides|s__Bacteroides_uniformis
CA_C10005IS2069FE_t2M15__bin.8	44	4273165	139405	91.7308	0.384615	0.970082	0.987259	NO	k__Bacteria|p__Bacteroidetes|c__Bacteroidia|o__Bacteroidales|f__Porphyromonadaceae|g__Parabacteroides|s__Parabacteroides_sp
CA_C10005IS2069FE_t2M15__bin.9	16	2846615	332745	64.2526	0.0372024	1	0.999919	NO	k__Bacteria|p__Proteobacteria|c__Gammaproteobacteria|o__Enterobacteriales|f__Enterobacteriaceae|g__Escherichia|s__Escherichia_coli
CA_C10005IS2070SA_t2M15__bin.3	172	1956244	16273	97.7542	1.24294	0.984639	0.947707	YES	k__Bacteria|p__Firmicutes|c__Bacilli|o__Lactobacillales|f__Streptococcaceae|g__Streptococcus|s__Streptococcus_mitis
CA_C10005IS2077FE_t4M15__bin.2	119	5531303	76204	95.0647	3.50593	0.978114	0.985566	NO	k__Bacteria|p__Bacteroidetes|c__Bacteroidia|o__Bacteroidales|f__Bacteroidaceae|g__Bacteroides|s__Bacteroides_sp
CA_C10005IS2077FE_t4M15__bin.4	30	4593403	217219	99.3717	0.0372024	1	0.999639	NO	k__Bacteria|p__Proteobacteria|c__Gammaproteobacteria|o__Enterobacteriales|f__Enterobacteriaceae|g__Escherichia|s__Escherichia_coli
CA_C10005IS2077FE_t4M15__bin.6	40	3741084	142940	90.7063	0	0.965385	0.988786	NO	k__Bacteria|p__Bacteroidetes|c__Bacteroidia|o__Bacteroidales|f__Bacteroidaceae|g__Bacteroides|s__Bacteroides_uniformis
CA_C10005IS2077FE_t4M15__bin.7	37	3697441	145675	79.0385	0	0.966238	0.988526	NO	k__Bacteria|p__Bacteroidetes|c__Bacteroidia|o__Bacteroidales|f__Porphyromonadaceae|g__Parabacteroides|s__Parabacteroides_sp
CA_C10005IS2077FE_t4M15__bin.8	19	1674295	160703	82.0276	0	0.999972	0.993549	NO	k__Bacteria|p__Actinobacteria|c__Actinobacteria|o__Bifidobacteriales|f__Bifidobacteriaceae|g__Bifidobacterium|s__Bifidobacterium_breve
CA_C10005IS2077FE_t5M15__bin.10	441	3990455	14439	76.2243	0.806452	0.943707	0.972125	NO	k__Bacteria|p__Firmicutes|c__Clostridia|o__Clostridiales|f__Clostridiaceae|g__Clostridium|s__Clostridium_butyricum
CA_C10005IS2077FE_t5M15__bin.13	26	2248977	118735	94.9309	0	0.997486	0.992912	NO	k__Bacteria|p__Actinobacteria|c__Actinobacteria|o__Bifidobacteriales|f__Bifidobacteriaceae|g__Bifidobacterium|s__Bifidobacterium_longum
CA_C10005IS2077FE_t5M15__bin.14	39	1350456	60928	67.0417	0.340909	0.97508	0.954464	NO	k__Bacteria|p__Proteobacteria|c__Gammaproteobacteria|o__Pasteurellales|f__Pasteurellaceae|g__Haemophilus|s__Haemophilus_parainfluenzae
CA_C10005IS2077FE_t5M15__bin.15	36	3799807	143855	91.8216	0	0.970186	0.989823	NO	k__Bacteria|p__Bacteroidetes|c__Bacteroidia|o__Bacteroidales|f__Bacteroidaceae|g__Bacteroides|s__Bacteroides_uniformis
CA_C10005IS2077FE_t5M15__bin.16	338	2039236	8162	88.1815	0.0345066	0.999061	0.997026	NO	k__Bacteria|p__Proteobacteria|c__Betaproteobacteria|o__Burkholderiales|f__Sutterellaceae|g__Sutterella|s__Sutterella_wadsworthensis
CA_C10005IS2077FE_t5M15__bin.17	75	3365412	67357	56.0564	0	0.987886	0.986786	NO	k__Bacteria|p__Bacteroidetes|c__Bacteroidia|o__Bacteroidales|f__Bacteroidaceae|g__Bacteroides|s__Bacteroides_sp
CA_C10005IS2077FE_t5M15__bin.19	23	4635087	346108	99.3717	0.0797194	1	0.999829	NO	k__Bacteria|p__Proteobacteria|c__Gammaproteobacteria|o__Enterobacteriales|f__Enterobacteriaceae|g__Escherichia|s__Escherichia_coli
CA_C10005IS2077FE_t5M15__bin.4	489	3308059	9636	94.086	0.0896057	0.900326	0.93115	YES	k__Bacteria|p__Firmicutes|c__Clostridia|o__Clostridiales|f__Clostridiaceae|g__Clostridium|s__Clostridium_botulinum
CA_C10005MS2061SA_t0M15__bin.17	275	1951867	9212	91.6667	2.06667	0.997584	0.961868	NO	k__Bacteria|p__Actinobacteria|c__Actinobacteria|o__Micrococcales|f__Micrococcaceae|g__Rothia|s__Rothia_mucilaginosa
CA_C10005MS2061SA_t0M15__bin.2	170	1348688	11707	87.2156	1.79641	0.976197	0.968943	NO	k__Bacteria|p__Firmicutes|c__Negativicutes|o__Selenomonadales|f__Veillonellaceae|g__Megasphaera|s__Megasphaera_micronuciformis
CA_C10005MS2061SA_t0M15__bin.21	279	1362635	6000	56.8966	0	0.986425	0.963871	NO	k__Bacteria|p__Firmicutes|c__Negativicutes|o__Selenomonadales|f__Veillonellaceae|g__Veillonella|s__Veillonella_dispar
CA_C10005MS2061SA_t0M15__bin.22	129	648472	6143	50.8065	0	0.983741	0.950614	NO	k__Bacteria|p__Actinobacteria|c__Coriobacteriia|o__Coriobacteriales|f__Atopobiaceae|g__Atopobium|s__Atopobium_sp
CA_C10005MS2061SA_t0M15__bin.25	281	1678946	7838	55.3292	3.44828	0.970937	0.963858	NO	k__Bacteria|p__Firmicutes|c__Negativicutes|o__Selenomonadales|f__Veillonellaceae|g__Veillonella|s__Veillonella_atypica
CA_C10005MS2061SA_t0M15__bin.26	313	1235356	4447	67.7856	2.77778	0.981113	0.938884	YES	k__Bacteria|p__Firmicutes|c__Bacilli|o__Lactobacillales|f__Streptococcaceae|g__Streptococcus|s__Streptococcus_sp
CA_C10005MS2061SA_t0M15__bin.29	366	955950	2609	61.6372	0.486891	0.984656	0.967288	NO	k__Bacteria|p__Fusobacteria|c__Fusobacteriia|o__Fusobacteriales|f__Fusobacteriaceae|g__Fusobacterium|s__Fusobacterium_periodonticum
CA_C10005MS2061SA_t0M15__bin.30	84	1934074	33504	95.624	0.473934	0.978509	0.964286	NO	k__Bacteria|p__Actinobacteria|c__Actinobacteria|o__Actinomycetales|f__Actinomycetaceae|g__Actinomyces|s__Actinomyces_graevenitzii
CA_C10005MS2061SA_t0M15__bin.32	568	1901521	3786	77.8306	2.65823	0.859439	0.823367	YES	k__Bacteria|p__Firmicutes|c__Clostridia|o__Clostridiales|f__Lachnospiraceae|g__Lachnoanaerobaculum|s__Lachnoanaerobaculum_sp
CA_C10005MS2061SA_t0M15__bin.34	411	1139598	2806	50.4044	4.82955	0.99192	0.965858	NO	k__Bacteria|p__Proteobacteria|c__Gammaproteobacteria|o__Pasteurellales|f__Pasteurellaceae|g__Haemophilus|s__Haemophilus_parainfluenzae
CA_C10005MS2061SA_t0M15__bin.36	23	2150709	123554	99.9248	0	0.985682	0.954802	NO	k__Bacteria|p__Proteobacteria|c__Betaproteobacteria|o__Neisseriales|f__Neisseriaceae|g__Neisseria|s__Neisseria_meningitidis
CA_C10005MS2061SA_t0M15__bin.7	389	1614532	5005	79.9423	1.65094	0.97175	0.958445	NO	k__Bacteria|p__Bacteroidetes|c__Bacteroidia|o__Bacteroidales|f__Porphyromonadaceae|g__Porphyromonas|s__Porphyromonas_somerae
CA_C10005MS2062FE_t0M15__bin.11	222	2413864	16997	94.5394	0.134228	0.11813	0.672761	YES	k__Bacteria|p__Firmicutes|c__Clostridia|o__Clostridiales|f__Eubacteriaceae|g__Eubacterium|s__Eubacterium_sp
CA_C10005MS2062FE_t0M15__bin.12	467	1606948	3823	51.2175	0	0.370511	0.74068	YES	k__Bacteria|p__Firmicutes|c__Clostridia|o__Clostridiales|f__Ruminococcaceae|g__Subdoligranulum|s__Subdoligranulum_variabile
CA_C10005MS2062FE_t0M15__bin.15	118	3188732	41007	96.4527	1.35135	0.832628	0.964058	NO	k__Bacteria|p__Bacteroidetes|c__Bacteroidia|o__Bacteroidales|f__Prevotellaceae|g__Prevotella|s__Prevotella_copri
CA_C10005MS2062FE_t0M15__bin.16	192	1861492	16537	85.8363	0	0.178139	0.680129	YES	na
CA_C10005MS2062FE_t0M15__bin.17	19	1903683	159634	92.2276	1.60256	0.994292	0.997581	NO	k__Bacteria|p__Bacteroidetes|c__Bacteroidia|o__Bacteroidales|f__Rikenellaceae|g__Alistipes|s__Alistipes_putredinis
CA_C10005MS2062FE_t0M15__bin.19	179	1329060	10924	74.6835	2.21519	0.946228	0.965274	NO	k__Bacteria|p__Firmicutes|c__Negativicutes|o__Selenomonadales|f__Veillonellaceae|g__Dialister|s__Dialister_invisus
CA_C10005MS2062FE_t0M15__bin.21	106	2154470	34294	50	0	0.995594	0.99097	NO	k__Bacteria|p__Bacteroidetes|c__Bacteroidia|o__Bacteroidales|f__Bacteroidaceae|g__Bacteroides|s__Bacteroides_uniformis
CA_C10005MS2062FE_t0M15__bin.25	232	1743925	10792	81.6555	1.00671	0.95979	0.991517	NO	k__Bacteria|p__Firmicutes|c__Firmicutes_noname|o__Firmicutes_noname|f__Firmicutes_noname|g__Firmicutes_noname|s__Firmicutes_bacterium
CA_C10005MS2062FE_t0M15__bin.26	546	3484536	8502	83.3034	1.45513	0.990749	0.991187	NO	k__Bacteria|p__Bacteroidetes|c__Bacteroidia|o__Bacteroidales|f__Porphyromonadaceae|g__Parabacteroides|s__Parabacteroides_sp
CA_C10005MS2062FE_t0M15__bin.3	321	2576029	11438	92.2035	1.76282	0.974651	0.988574	NO	k__Bacteria|p__Bacteroidetes|c__Bacteroidia|o__Bacteroidales|f__Rikenellaceae|g__Alistipes|s__Alistipes_sp
CA_C10005MS2062FE_t0M15__bin.6	378	1276905	3661	66.6667	1.75439	0.968325	0.984715	NO	k__Bacteria|p__Firmicutes|c__Firmicutes_noname|o__Firmicutes_noname|f__Firmicutes_noname|g__Firmicutes_noname|s__Firmicutes_bacterium
CA_C10006IS2084FE_t1M15__bin.2	29	2057778	140431	78.9326	0	0.999581	0.995028	NO	k__Bacteria|p__Firmicutes|c__Bacilli|o__Lactobacillales|f__Enterococcaceae|g__Enterococcus|s__Enterococcus_faecalis
CA_C10006IS2084FE_t1M15__bin.4	108	1790671	28261	97.0449	0.496454	0.984484	0.994134	NO	k__Bacteria|p__Firmicutes|c__Bacilli|o__Lactobacillales|f__Streptococcaceae|g__Streptococcus|s__Streptococcus_anginosus
CA_C10006IS2084FE_t1M15__bin.6	30	2242354	107494	99.3856	0	0.996538	0.987961	NO	k__Bacteria|p__Actinobacteria|c__Actinobacteria|o__Bifidobacteriales|f__Bifidobacteriaceae|g__Bifidobacterium|s__Bifidobacterium_longum
CA_C10006IS2084FE_t1M15__bin.8	849	3977287	5814	83.0119	2.67503	0.710546	0.827645	YES	k__Bacteria|p__Proteobacteria|c__Alphaproteobacteria|o__Rhizobiales|f__Methylobacteriaceae|g__Methylobacterium|s__Methylobacterium_sp
CA_C10006IS2085SA_t1M15__bin.1	39	1830413	68713	93.3333	0	0.974742	0.902879	YES	k__Bacteria|p__Actinobacteria|c__Actinobacteria|o__Micrococcales|f__Micrococcaceae|g__Rothia|s__Rothia_mucilaginosa
CA_C10006IS2087FE_t2M15__bin.2	38	2769474	135506	99.6255	0	0.999746	0.995284	NO	k__Bacteria|p__Firmicutes|c__Bacilli|o__Lactobacillales|f__Enterococcaceae|g__Enterococcus|s__Enterococcus_faecalis
CA_C10006IS2087FE_t2M15__bin.3	42	2240001	82953	98.4255	0.460829	0.997146	0.988435	NO	k__Bacteria|p__Actinobacteria|c__Actinobacteria|o__Bifidobacteriales|f__Bifidobacteriaceae|g__Bifidobacterium|s__Bifidobacterium_longum
CA_C10006IS2087FE_t2M15__bin.4	110	2401889	50079	97.8477	0	0.99998	0.998852	NO	k__Bacteria|p__Actinobacteria|c__Actinobacteria|o__Propionibacteriales|f__Propionibacteriaceae|g__Propionibacterium|s__Propionibacterium_acnes
CA_C10006IS2087FE_t2M15__bin.5	721	4213059	7665	89.5463	3.33976	0.707257	0.82806	YES	k__Bacteria|p__Proteobacteria|c__Alphaproteobacteria|o__Rhizobiales|f__Methylobacteriaceae|g__Methylobacterium|s__Methylobacterium_sp
CA_C10006IS2087FE_t2M15__bin.6	119	2021078	23293	93.1452	1.11367	0.998549	0.992675	NO	k__Bacteria|p__Actinobacteria|c__Actinobacteria|o__Bifidobacteriales|f__Bifidobacteriaceae|g__Bifidobacterium|s__Bifidobacterium_bifidum
CA_C10006IS2088SA_t2M15__bin.1	42	2168634	94055	98	0.666667	0.97875	0.901075	YES	k__Bacteria|p__Actinobacteria|c__Actinobacteria|o__Micrococcales|f__Micrococcaceae|g__Rothia|s__Rothia_mucilaginosa
CA_C10006IS2088SA_t2M15__bin.2	129	1735592	19706	88.774	0.0677966	0.996166	0.966961	NO	k__Bacteria|p__Firmicutes|c__Bacilli|o__Lactobacillales|f__Streptococcaceae|g__Streptococcus|s__Streptococcus_parasanguinis
CA_C10006IS2088SA_t2M15__bin.3	76	1866982	32479	97.5515	0.59761	0.99507	0.955039	NO	k__Bacteria|p__Firmicutes|c__Bacilli|o__Lactobacillales|f__Streptococcaceae|g__Streptococcus|s__Streptococcus_pseudopneumoniae
CA_C10006IS2091FE_t3M15__bin.2	15	1348476	337187	59.6774	0	0.993279	0.991781	NO	k__Bacteria|p__Actinobacteria|c__Actinobacteria|o__Bifidobacteriales|f__Bifidobacteriaceae|g__Bifidobacterium|s__Bifidobacterium_longum
CA_C10006IS2091FE_t3M15__bin.3	77	2765534	60309	99.6255	0	0.999134	0.995809	NO	k__Bacteria|p__Firmicutes|c__Bacilli|o__Lactobacillales|f__Enterococcaceae|g__Enterococcus|s__Enterococcus_faecalis
CA_C10006IS2091FE_t3M15__bin.4	190	2023292	15730	95.7778	0	0.978476	0.90438	YES	k__Bacteria|p__Actinobacteria|c__Actinobacteria|o__Micrococcales|f__Micrococcaceae|g__Rothia|s__Rothia_mucilaginosa
CA_C10006IS2091FE_t3M15__bin.6	233	1986527	13539	81.8966	0	0.993907	0.993133	NO	k__Bacteria|p__Firmicutes|c__Bacilli|o__Bacillales|f__Staphylococcaceae|g__Staphylococcus|s__Staphylococcus_epidermidis
CA_C10006IS2091FE_t3M15__bin.7	80	2416962	52154	99.2108	0.561798	0.992369	0.996853	NO	k__Bacteria|p__Firmicutes|c__Bacilli|o__Bacillales|f__Staphylococcaceae|g__Staphylococcus|s__Staphylococcus_epidermidis
CA_C10006IS2091FE_t3M15__bin.8	26	2196393	121390	98.5791	0.960061	0.998107	0.992916	NO	k__Bacteria|p__Actinobacteria|c__Actinobacteria|o__Bifidobacteriales|f__Bifidobacteriaceae|g__Bifidobacterium|s__Bifidobacterium_bifidum
CA_C10006IS2095FE_t4M15__bin.2	26	1771145	100820	76.3825	0.460829	0.996771	0.990951	NO	k__Bacteria|p__Actinobacteria|c__Actinobacteria|o__Bifidobacteriales|f__Bifidobacteriaceae|g__Bifidobacterium|s__Bifidobacterium_longum
CA_C10006IS2095FE_t4M15__bin.3	61	4363538	120519	98.7564	1.46679	0.980028	0.997577	NO	k__Bacteria|p__Proteobacteria|c__Gammaproteobacteria|o__Enterobacteriales|f__Enterobacteriaceae|g__Escherichia|s__Escherichia_hermannii
CA_C10006IS2095FE_t4M15__bin.4	149	2006848	20399	90.841	0.921659	0.999362	0.993394	NO	k__Bacteria|p__Actinobacteria|c__Actinobacteria|o__Bifidobacteriales|f__Bifidobacteriaceae|g__Bifidobacterium|s__Bifidobacterium_bifidum
CA_C10006IS2095FE_t4M15__bin.5	272	4677289	25264	96.2615	1.12782	0.975235	0.99195	NO	k__Bacteria|p__Bacteroidetes|c__Bacteroidia|o__Bacteroidales|f__Bacteroidaceae|g__Bacteroides|s__Bacteroides_vulgatus
CA_C10006IS2095FE_t4M15__bin.6	126	5939063	87283	95.9008	0.323625	0.986355	0.994019	NO	k__Bacteria|p__Bacteroidetes|c__Bacteroidia|o__Bacteroidales|f__Bacteroidaceae|g__Bacteroides|s__Bacteroides_ovatus
CA_C10006IS2095FE_t5M16__bin.1	501	4903200	16390	96.533	0	0.962374	0.986197	NO	k__Bacteria|p__Bacteroidetes|c__Bacteroidia|o__Bacteroidales|f__Bacteroidaceae|g__Bacteroides|s__Bacteroides_vulgatus
CA_C10006IS2095FE_t5M16__bin.2	101	2143597	30146	97.9071	1.15207	0.999768	0.993971	NO	k__Bacteria|p__Actinobacteria|c__Actinobacteria|o__Bifidobacteriales|f__Bifidobacteriaceae|g__Bifidobacterium|s__Bifidobacterium_bifidum
CA_C10006IS2095FE_t5M16__bin.5	57	5021454	149798	99.9669	0.093006	1	0.999389	NO	k__Bacteria|p__Proteobacteria|c__Gammaproteobacteria|o__Enterobacteriales|f__Enterobacteriaceae|g__Escherichia|s__Escherichia_coli
CA_C10006MS2079SA_t0M15__bin.10	270	2955479	16535	95.387	0	0.965345	0.963359	NO	k__Bacteria|p__Bacteroidetes|c__Bacteroidia|o__Bacteroidales|f__Prevotellaceae|g__Prevotella|s__Prevotella_melaninogenica
CA_C10006MS2079SA_t0M15__bin.11	283	2060508	10516	91.5221	2.38547	0.985156	0.939141	YES	k__Bacteria|p__Actinobacteria|c__Actinobacteria|o__Actinomycetales|f__Actinomycetaceae|g__Actinomyces|s__Actinomyces_odontolyticus
CA_C10006MS2079SA_t0M15__bin.13	285	1272943	5166	80.3461	2.37315	0.978483	0.944718	YES	k__Bacteria|p__Firmicutes|c__Bacilli|o__Lactobacillales|f__Streptococcaceae|g__Streptococcus|s__Streptococcus_sp
CA_C10006MS2079SA_t0M15__bin.15	215	770665	4169	51.3793	1.72414	0.966539	0.935917	YES	k__Bacteria|p__Actinobacteria|c__Coriobacteriia|o__Coriobacteriales|f__Atopobiaceae|g__Atopobium|s__Atopobium_parvulum
CA_C10006MS2079SA_t0M15__bin.2	20	2236786	161559	99.4733	0.3386	0.987732	0.992247	NO	k__Bacteria|p__Proteobacteria|c__Betaproteobacteria|o__Neisseriales|f__Neisseriaceae|g__Neisseria|s__Neisseria_meningitidis
CA_C10006MS2079SA_t0M15__bin.20	235	1880615	11970	91.3083	0	0.972862	0.95411	NO	k__Bacteria|p__Firmicutes|c__Negativicutes|o__Selenomonadales|f__Veillonellaceae|g__Veillonella|s__Veillonella_sp
CA_C10006MS2079SA_t0M15__bin.24	86	1463540	25505	52.8213	0	0.954293	0.959113	NO	k__Bacteria|p__Bacteroidetes|c__Bacteroidia|o__Bacteroidales|f__Porphyromonadaceae|g__Porphyromonas|s__Porphyromonas_somerae
CA_C10006MS2079SA_t0M15__bin.27	335	1392352	4593	71.0012	2.1327	0.970757	0.948496	YES	k__Bacteria|p__Actinobacteria|c__Actinobacteria|o__Actinomycetales|f__Actinomycetaceae|g__Actinomyces|s__Actinomyces_sp
CA_C10006MS2079SA_t0M15__bin.6	371	1012714	2849	52.0376	0	0.959988	0.945649	YES	k__Bacteria|p__Firmicutes|c__Clostridia|o__Clostridiales|f__Lachnospiraceae|g__Oribacterium|s__Oribacterium_sinus
CA_C10006MS2079SA_t0M15__bin.7	322	2343917	12271	92.6971	0	0.950274	0.945871	YES	k__Bacteria|p__Bacteroidetes|c__Bacteroidia|o__Bacteroidales|f__Prevotellaceae|g__Prevotella|s__Prevotella_nanceiensis
CA_C10006MS2082SK_t0M15__bin.1	238	2368359	14616	97.0395	0.657895	0.999987	0.994905	NO	k__Bacteria|p__Actinobacteria|c__Actinobacteria|o__Propionibacteriales|f__Propionibacteriaceae|g__Propionibacterium|s__Propionibacterium_acnes
CA_C10007IS2102FE_t1M15__bin.3	42	2151534	97413	68.9655	0	0.994228	0.999102	NO	k__Bacteria|p__Firmicutes|c__Bacilli|o__Lactobacillales|f__Enterococcaceae|g__Enterococcus|s__Enterococcus_faecalis
CA_C10007IS2102FE_t1M15__bin.8	126	2353991	32416	55.8829	0.390625	0.999406	0.998154	NO	k__Bacteria|p__Proteobacteria|c__Gammaproteobacteria|o__Enterobacteriales|f__Enterobacteriaceae|g__Escherichia|s__Escherichia_coli
CA_C10007IS2105FE_t2M15__bin.1	84	4551800	93839	99.0741	0.390625	0.99745	0.997769	NO	k__Bacteria|p__Proteobacteria|c__Gammaproteobacteria|o__Enterobacteriales|f__Enterobacteriaceae|g__Escherichia|s__Escherichia_coli
CA_C10007IS2105FE_t2M15__bin.3	118	2240694	30953	99.2704	0.691244	0.995162	0.992818	NO	k__Bacteria|p__Actinobacteria|c__Actinobacteria|o__Bifidobacteriales|f__Bifidobacteriaceae|g__Bifidobacterium|s__Bifidobacterium_longum
CA_C10007IS2106SA_t2M15__bin.2	195	1954255	14593	90.1769	0.866841	0.993805	0.997386	NO	k__Bacteria|p__Firmicutes|c__Bacilli|o__Bacillales|f__Staphylococcaceae|g__Staphylococcus|s__Staphylococcus_haemolyticus
CA_C10007IS2110FE_t3M15__bin.2	78	1523599	33703	70.156	0.582242	0.996856	0.977395	NO	k__Bacteria|p__Firmicutes|c__Bacilli|o__Lactobacillales|f__Streptococcaceae|g__Streptococcus|s__Streptococcus_salivarius
CA_C10007IS2110FE_t3M15__bin.5	248	2316907	14306	98.2464	2.46445	0.994793	0.995844	NO	k__Bacteria|p__Actinobacteria|c__Actinobacteria|o__Actinomycetales|f__Actinomycetaceae|g__Actinomyces|s__Actinomyces_urogenitalis
CA_C10007IS2110FE_t3M15__bin.7	90	4540710	84932	99.6693	0.390625	0.997394	0.997078	NO	k__Bacteria|p__Proteobacteria|c__Gammaproteobacteria|o__Enterobacteriales|f__Enterobacteriaceae|g__Escherichia|s__Escherichia_coli
CA_C10007IS2113FE_t5M16__bin.1	83	1280195	20872	77.931	3.44828	0.962766	0.894143	YES	k__Bacteria|p__Actinobacteria|c__Coriobacteriia|o__Coriobacteriales|f__Atopobiaceae|g__Atopobium|s__Atopobium_parvulum
CA_C10007IS2113FE_t5M16__bin.2	177	2205262	19886	96.6753	1.57978	0.973679	0.990289	NO	k__Bacteria|p__Actinobacteria|c__Actinobacteria|o__Actinomycetales|f__Actinomycetaceae|g__Actinomyces|s__Actinomyces_sp
CA_C10007IS2113FE_t5M16__bin.4	22	1465355	115087	72.9265	0	0.92588	0.928631	YES	k__Bacteria|p__Actinobacteria|c__Actinobacteria|o__Actinomycetales|f__Actinomycetaceae|g__Trueperella|s__Trueperella_pyogenes
CA_C10007IS2113FE_t5M16__bin.6	54	6270842	189650	98.4898	0	0.98063	0.99523	NO	k__Bacteria|p__Bacteroidetes|c__Bacteroidia|o__Bacteroidales|f__Bacteroidaceae|g__Bacteroides|s__Bacteroides_ovatus
CA_C10007IS2113FE_t5M16__bin.7	13	2087365	201228	100	0	0.965703	0.962477	NO	k__Bacteria|p__Firmicutes|c__Negativicutes|o__Selenomonadales|f__Veillonellaceae|g__Veillonella|s__Veillonella_parvula
CA_C10007IS2113FE_t5M16__bin.9	78	4769538	96843	99.9669	0.384425	0.998983	0.999285	NO	k__Bacteria|p__Proteobacteria|c__Gammaproteobacteria|o__Enterobacteriales|f__Enterobacteriaceae|g__Escherichia|s__Escherichia_coli
CA_C10007IS2114FE_t4M15__bin.1	150	1654698	14936	90.8523	0	0.989866	0.954324	NO	k__Bacteria|p__Proteobacteria|c__Gammaproteobacteria|o__Pasteurellales|f__Pasteurellaceae|g__Haemophilus|s__Haemophilus_parainfluenzae
CA_C10007IS2114FE_t4M15__bin.2	16	1466322	181247	63.1336	0	0.98323	0.992559	NO	k__Bacteria|p__Actinobacteria|c__Actinobacteria|o__Bifidobacteriales|f__Bifidobacteriaceae|g__Bifidobacterium|s__Bifidobacterium_longum
CA_C10007IS2114FE_t4M15__bin.3	424	2104638	6083	93.3197	1.81675	0.993479	0.995535	NO	k__Bacteria|p__Actinobacteria|c__Actinobacteria|o__Actinomycetales|f__Actinomycetaceae|g__Actinomyces|s__Actinomyces_urogenitalis
CA_C10007IS2114FE_t4M15__bin.4	104	2527144	40241	100	0	0.998162	0.988192	NO	k__Bacteria|p__Actinobacteria|c__Actinobacteria|o__Propionibacteriales|f__Propionibacteriaceae|g__Propionibacterium|s__Propionibacterium_avidum
CA_C10007IS2114FE_t4M15__bin.5	574	3296615	7672	95.2419	1.20968	0.939951	0.974975	NO	k__Bacteria|p__Firmicutes|c__Clostridia|o__Clostridiales|f__Clostridiaceae|g__Clostridium|s__Clostridium_paraputrificum
CA_C10007IS2114FE_t4M15__bin.7	177	1774795	14636	93.513	1.91617	0.979702	0.956038	NO	k__Bacteria|p__Firmicutes|c__Negativicutes|o__Selenomonadales|f__Veillonellaceae|g__Veillonella|s__Veillonella_dispar
CA_C10007IS2114FE_t4M15__bin.9	128	4426786	51120	96.9907	0.489831	0.996876	0.99787	NO	k__Bacteria|p__Proteobacteria|c__Gammaproteobacteria|o__Enterobacteriales|f__Enterobacteriaceae|g__Escherichia|s__Escherichia_coli
CA_C10007MS2097SA_t0M15__bin.1	229	2018001	13044	89.0314	2.26146	0.121723	0.691134	YES	na
CA_C10007MS2097SA_t0M15__bin.11	204	1490421	10365	92.7187	2.00946	0.984559	0.966919	NO	k__Bacteria|p__Firmicutes|c__Clostridia|o__Clostridiales|f__Eubacteriaceae|g__Eubacterium|s__Eubacterium_sulci
CA_C10007MS2097SA_t0M15__bin.12	222	1381659	7581	54.7022	3.44828	0.993468	0.969643	NO	k__Bacteria|p__Actinobacteria|c__Actinobacteria|o__Micrococcales|f__Micrococcaceae|g__Rothia|s__Rothia_mucilaginosa
CA_C10007MS2097SA_t0M15__bin.16	318	2889667	13874	89.8938	1.12613	0.960944	0.959338	NO	k__Bacteria|p__Bacteroidetes|c__Bacteroidia|o__Bacteroidales|f__Prevotellaceae|g__Prevotella|s__Prevotella_melaninogenica
CA_C10007MS2097SA_t0M15__bin.17	306	1802134	7267	82.5789	2.61477	0.979466	0.957148	NO	k__Bacteria|p__Firmicutes|c__Negativicutes|o__Selenomonadales|f__Veillonellaceae|g__Veillonella|s__Veillonella_dispar
CA_C10007MS2097SA_t0M15__bin.19	323	2529205	11542	96.2087	0.236486	0.929168	0.960527	NO	k__Bacteria|p__Bacteroidetes|c__Bacteroidia|o__Bacteroidales|f__Prevotellaceae|g__Prevotella|s__Prevotella_pallens
CA_C10007MS2097SA_t0M15__bin.21	403	1537513	4410	83.4321	1.04938	0.97453	0.952688	NO	k__Bacteria|p__Proteobacteria|c__Epsilonproteobacteria|o__Campylobacterales|f__Campylobacteraceae|g__Campylobacter|s__Campylobacter_concisus
CA_C10007MS2097SA_t0M15__bin.23	14	1935398	171247	99.8864	0.0757576	0.991089	0.954693	NO	k__Bacteria|p__Proteobacteria|c__Gammaproteobacteria|o__Pasteurellales|f__Pasteurellaceae|g__Haemophilus|s__Haemophilus_parainfluenzae
CA_C10007MS2097SA_t0M15__bin.28	277	1223356	5308	79.4721	1.31737	0.973982	0.975345	NO	k__Bacteria|p__Firmicutes|c__Negativicutes|o__Selenomonadales|f__Veillonellaceae|g__Megasphaera|s__Megasphaera_micronuciformis
CA_C10007MS2097SA_t0M15__bin.31	307	1425019	5185	70.2303	2.05371	0.98458	0.965269	NO	k__Bacteria|p__Actinobacteria|c__Actinobacteria|o__Actinomycetales|f__Actinomycetaceae|g__Actinomyces|s__Actinomyces_graevenitzii
CA_C10007MS2097SA_t0M15__bin.35	455	1668439	4247	59.4357	0	0.993737	0.966118	NO	k__Bacteria|p__Proteobacteria|c__Betaproteobacteria|o__Neisseriales|f__Neisseriaceae|g__Neisseria|s__Neisseria_meningitidis
CA_C10007MS2097SA_t0M15__bin.36	278	1287139	5326	69.3026	1.83912	0.965198	0.937743	YES	k__Bacteria|p__Firmicutes|c__Bacilli|o__Lactobacillales|f__Streptococcaceae|g__Streptococcus|s__Streptococcus_sp
CA_C10007MS2097SA_t0M15__bin.9	202	1131613	7239	80.8468	0.806452	0.964881	0.944657	YES	k__Bacteria|p__Actinobacteria|c__Coriobacteriia|o__Coriobacteriales|f__Atopobiaceae|g__Atopobium|s__Atopobium_sp
CA_C10007MS2098FE_t0M15__bin.1	30	2055274	96023	98.1366	0.621118	0.0858043	0.81492	YES	k__Bacteria|p__Proteobacteria|c__Betaproteobacteria|o__Burkholderiales|f__Sutterellaceae|g__Sutterella|s__Sutterella_wadsworthensis
CA_C10007MS2098FE_t0M15__bin.10	376	2022248	7207	64.7049	1.75439	0.213256	0.689072	YES	k__Bacteria|p__Firmicutes|c__Clostridia|o__Clostridiales|f__Eubacteriaceae|g__Eubacterium|s__Eubacterium_sp
CA_C10007MS2098FE_t0M15__bin.11	46	3042989	109158	99.6226	0	0.985601	0.988012	NO	k__Bacteria|p__Bacteroidetes|c__Bacteroidia|o__Bacteroidales|f__Porphyromonadaceae|g__Barnesiella|s__Barnesiella_intestinihominis
CA_C10007MS2098FE_t0M15__bin.13	257	2319638	11872	92.8571	0.680272	0.373564	0.826031	YES	k__Bacteria|p__Firmicutes|c__Clostridia|o__Clostridiales|f__Ruminococcaceae|g__Subdoligranulum|s__Subdoligranulum_variabile
CA_C10007MS2098FE_t0M15__bin.17	561	3473619	8457	64.6552	0	0.976006	0.98696	NO	k__Bacteria|p__Bacteroidetes|c__Bacteroidia|o__Bacteroidales|f__Porphyromonadaceae|g__Parabacteroides|s__Parabacteroides_distasonis
CA_C10007MS2098FE_t0M15__bin.20	82	4172887	94798	96.8627	1.1014	0.965664	0.989986	NO	k__Bacteria|p__Bacteroidetes|c__Bacteroidia|o__Bacteroidales|f__Porphyromonadaceae|g__Parabacteroides|s__Parabacteroides_merdae
CA_C10007MS2098FE_t0M15__bin.21	35	1908644	80868	78.5235	0.671141	0.818546	0.972226	NO	k__Bacteria|p__Firmicutes|c__Clostridia|o__Clostridiales|f__Ruminococcaceae|g__Ruminococcus|s__Ruminococcus_sp
CA_C10007MS2098FE_t0M15__bin.23	171	2658361	24871	94.9565	0	0.913216	0.973677	NO	k__Bacteria|p__Firmicutes|c__Clostridia|o__Clostridiales|f__Clostridiales_noname|g__Clostridiales_noname|s__Clostridiales_bacterium
CA_C10007MS2098FE_t0M15__bin.4	119	3988092	47252	79.6552	0	0.968997	0.986151	NO	k__Bacteria|p__Bacteroidetes|c__Bacteroidia|o__Bacteroidales|f__Bacteroidaceae|g__Bacteroides|s__Bacteroides_uniformis
CA_C10007MS2098FE_t0M15__bin.9	107	6285460	96304	98.3377	3.05825	0.97322	0.985561	NO	k__Bacteria|p__Bacteroidetes|c__Bacteroidia|o__Bacteroidales|f__Bacteroidaceae|g__Bacteroides|s__Bacteroides_ovatus
CA_C10007MS2099VA_t0M15__bin.1	201	1264960	8547	89.6811	0.167428	0.986171	0.987948	NO	k__Bacteria|p__Actinobacteria|c__Actinobacteria|o__Bifidobacteriales|f__Bifidobacteriaceae|g__Gardnerella|s__Gardnerella_vaginalis
CA_C10007MS2099VA_t0M15__bin.2	100	1887819	33557	99.2248	0	0.989791	0.995402	NO	k__Bacteria|p__Firmicutes|c__Bacilli|o__Lactobacillales|f__Lactobacillaceae|g__Lactobacillus|s__Lactobacillus_gasseri
CA_C10008IS2120FE_t1M15__bin.2	25	3923871	202917	98.6366	0.158612	0.986651	0.991453	NO	k__Bacteria|p__Proteobacteria|c__Gammaproteobacteria|o__Enterobacteriales|f__Enterobacteriaceae|g__Pantoea|s__Pantoea_vagans
CA_C10008IS2120FE_t1M15__bin.4	382	1587657	4900	84.7032	1.93613	0.969621	0.953206	NO	k__Bacteria|p__Firmicutes|c__Negativicutes|o__Selenomonadales|f__Veillonellaceae|g__Veillonella|s__Veillonella_dispar
CA_C10008IS2120FE_t1M15__bin.6	635	2381739	4359	82.8381	0.741918	0.95955	0.950638	NO	k__Bacteria|p__Bacteroidetes|c__Bacteroidia|o__Bacteroidales|f__Prevotellaceae|g__Prevotella|s__Prevotella_melaninogenica
CA_C10008IS2120FE_t1M15__bin.7	398	1847122	5758	81.1444	0.222222	0.991795	0.94778	YES	k__Bacteria|p__Actinobacteria|c__Actinobacteria|o__Micrococcales|f__Micrococcaceae|g__Rothia|s__Rothia_mucilaginosa
CA_C10008IS2123FE_t2M15__bin.1	40	4695651	179268	99.4709	2.17593	0.998633	0.998267	NO	k__Bacteria|p__Proteobacteria|c__Gammaproteobacteria|o__Enterobacteriales|f__Enterobacteriaceae|g__Enterobacter|s__Enterobacter_cloacae
CA_C10008IS2123FE_t2M15__bin.5	34	3882860	202830	96.6257	0.193741	0.985359	0.993399	NO	k__Bacteria|p__Proteobacteria|c__Gammaproteobacteria|o__Enterobacteriales|f__Enterobacteriaceae|g__Pantoea|s__Pantoea_vagans
CA_C10008IS2127FE_t3M15__bin.1	27	2241885	140536	98.1567	0	1	0.999723	NO	k__Bacteria|p__Actinobacteria|c__Actinobacteria|o__Bifidobacteriales|f__Bifidobacteriaceae|g__Bifidobacterium|s__Bifidobacterium_longum
CA_C10008IS2127FE_t3M15__bin.2	281	4597956	23954	98.3516	0.630078	0.999718	0.999457	NO	k__Bacteria|p__Proteobacteria|c__Gammaproteobacteria|o__Enterobacteriales|f__Enterobacteriaceae|g__Enterobacter|s__Enterobacter_cloacae
CA_C10008IS2131FE_t5M16__bin.1	24	2035681	100239	100	0.598802	0.980281	0.97406	NO	k__Bacteria|p__Firmicutes|c__Negativicutes|o__Selenomonadales|f__Veillonellaceae|g__Veillonella|s__Veillonella_parvula
CA_C10008IS2131FE_t5M16__bin.10	486	2871218	7106	86.8481	0.907029	0.934118	0.964376	NO	k__Bacteria|p__Firmicutes|c__Clostridia|o__Clostridiales|f__Ruminococcaceae|g__Ruminococcaceae_noname|s__Ruminococcaceae_bacterium
CA_C10008IS2131FE_t5M16__bin.11	71	4701249	156442	99.3717	0.0372024	0.999988	0.999347	NO	k__Bacteria|p__Proteobacteria|c__Gammaproteobacteria|o__Enterobacteriales|f__Enterobacteriaceae|g__Escherichia|s__Escherichia_coli
CA_C10008IS2131FE_t5M16__bin.12	102	1897754	28863	82.9224	0.30722	0.99951	0.9958	NO	k__Bacteria|p__Actinobacteria|c__Actinobacteria|o__Bifidobacteriales|f__Bifidobacteriaceae|g__Bifidobacterium|s__Bifidobacterium_longum
CA_C10008IS2131FE_t5M16__bin.2	79	2194258	47337	97.0814	0.652842	1	0.999061	NO	k__Bacteria|p__Actinobacteria|c__Actinobacteria|o__Bifidobacteriales|f__Bifidobacteriaceae|g__Bifidobacterium|s__Bifidobacterium_breve
CA_C10008IS2131FE_t5M16__bin.6	223	3352642	22920	99.4152	0	0.901357	0.975533	NO	k__Bacteria|p__Firmicutes|c__Clostridia|o__Clostridiales|f__Lachnospiraceae|g__Blautia|s__Ruminococcus_gnavus
CA_C10008IS2131FE_t5M16__bin.7	904	3018966	3677	76.062	1.929	0.988255	0.992541	NO	k__Bacteria|p__Firmicutes|c__Bacilli|o__Lactobacillales|f__Enterococcaceae|g__Enterococcus|s__Enterococcus_hirae
CA_C10008IS2131FE_t5M16__bin.8	141	2855326	30611	95.5956	0.134228	0.981904	0.987434	NO	k__Bacteria|p__Firmicutes|c__Clostridia|o__Clostridiales|f__Clostridiales_noname|g__Flavonifractor|s__Flavonifractor_plautii
CA_C10008MS2115SA_t0M15__bin.2	193	1776749	13341	86.103	3.25424	0.99847	0.965141	NO	k__Bacteria|p__Firmicutes|c__Bacilli|o__Lactobacillales|f__Streptococcaceae|g__Streptococcus|s__Streptococcus_parasanguinis
CA_C10008MS2115SA_t0M15__bin.5	289	2995510	15836	95.9797	1.41892	0.972167	0.960056	NO	k__Bacteria|p__Bacteroidetes|c__Bacteroidia|o__Bacteroidales|f__Prevotellaceae|g__Prevotella|s__Prevotella_melaninogenica
CA_C10008MS2115SA_t0M15__bin.6	183	1954515	21186	98.2036	1.94611	0.965561	0.958912	NO	k__Bacteria|p__Firmicutes|c__Negativicutes|o__Selenomonadales|f__Veillonellaceae|g__Veillonella|s__Veillonella_dispar
CA_C10008MS2115SA_t0M15__bin.7	210	2094795	16019	89.6667	0.333333	0.994549	0.959751	NO	k__Bacteria|p__Actinobacteria|c__Actinobacteria|o__Micrococcales|f__Micrococcaceae|g__Rothia|s__Rothia_mucilaginosa
CA_C10008MS2115SA_t0M15__bin.9	232	2301619	14427	93.9209	2.40916	0.843749	0.848008	YES	k__Bacteria|p__Actinobacteria|c__Actinobacteria|o__Actinomycetales|f__Actinomycetaceae|g__Actinomyces|s__Actinomyces_sp
CA_C10008MS2117VA_t0M15__bin.2	18	1112391	112031	77.9256	0	0.998988	0.984028	NO	k__Bacteria|p__Actinobacteria|c__Actinobacteria|o__Bifidobacteriales|f__Bifidobacteriaceae|g__Gardnerella|s__Gardnerella_vaginalis
CA_C10009IS2141FE_t2M15__bin.1	48	1297118	41610	50.2994	0	0.975418	0.969565	NO	k__Bacteria|p__Firmicutes|c__Negativicutes|o__Selenomonadales|f__Veillonellaceae|g__Veillonella|s__Veillonella_parvula
CA_C10009IS2141FE_t2M15__bin.10	23	2318392	161357	98.5829	0	0.998431	0.990319	NO	k__Bacteria|p__Actinobacteria|c__Actinobacteria|o__Bifidobacteriales|f__Bifidobacteriaceae|g__Bifidobacterium|s__Bifidobacterium_breve
CA_C10009IS2141FE_t2M15__bin.13	40	2650755	115161	96.6292	0	0.998533	0.998587	NO	k__Bacteria|p__Firmicutes|c__Bacilli|o__Lactobacillales|f__Enterococcaceae|g__Enterococcus|s__Enterococcus_faecalis
CA_C10009IS2141FE_t2M15__bin.14	35	714748	32163	55.1724	0	0.986436	0.975056	NO	k__Bacteria|p__Firmicutes|c__Negativicutes|o__Selenomonadales|f__Veillonellaceae|g__Veillonella|s__Veillonella_parvula
CA_C10009IS2141FE_t2M15__bin.15	163	2178797	22608	97.1111	0.333333	0.992227	0.954983	NO	k__Bacteria|p__Actinobacteria|c__Actinobacteria|o__Micrococcales|f__Micrococcaceae|g__Rothia|s__Rothia_mucilaginosa
CA_C10009IS2141FE_t2M15__bin.2	33	2021898	90729	93.2796	0	1	0.992644	NO	k__Bacteria|p__Actinobacteria|c__Actinobacteria|o__Bifidobacteriales|f__Bifidobacteriaceae|g__Bifidobacterium|s__Bifidobacterium_bifidum
CA_C10009IS2141FE_t2M15__bin.4	449	1757942	4606	79.5633	3.47283	0.970453	0.895775	YES	k__Bacteria|p__Actinobacteria|c__Actinobacteria|o__Corynebacteriales|f__Corynebacteriaceae|g__Corynebacterium|s__Corynebacterium_sp
CA_C10009IS2141FE_t2M15__bin.5	57	2393307	87671	98.3107	0.561798	0.997943	0.997515	NO	k__Bacteria|p__Firmicutes|c__Bacilli|o__Bacillales|f__Staphylococcaceae|g__Staphylococcus|s__Staphylococcus_epidermidis
CA_C10009IS2141FE_t2M15__bin.6	320	2256923	9865	86.8243	2.02703	0.972183	0.923138	YES	k__Bacteria|p__Actinobacteria|c__Actinobacteria|o__Corynebacteriales|f__Corynebacteriaceae|g__Corynebacterium|s__Corynebacterium_kroppenstedtii
CA_C10009IS2141FE_t2M15__bin.7	36	2498592	105228	99.6066	0	0.999998	0.998825	NO	k__Bacteria|p__Firmicutes|c__Bacilli|o__Bacillales|f__Staphylococcaceae|g__Staphylococcus|s__Staphylococcus_lugdunensis
CA_C10009IS2141FE_t2M15__bin.8	25	3902409	210397	82.1098	0.390625	1	0.999886	NO	k__Bacteria|p__Proteobacteria|c__Gammaproteobacteria|o__Enterobacteriales|f__Enterobacteriaceae|g__Escherichia|s__Escherichia_coli
CA_C10009IS2142SA_t2M15__bin.1	36	1457323	114450	72.085	0.670047	0.985096	0.93667	YES	k__Bacteria|p__Firmicutes|c__Bacilli|o__Lactobacillales|f__Streptococcaceae|g__Streptococcus|s__Streptococcus_mitis
CA_C10009IS2142SA_t2M15__bin.5	133	1066005	11230	59.226	0.734463	0.997243	0.918261	YES	k__Bacteria|p__Firmicutes|c__Bacilli|o__Lactobacillales|f__Streptococcaceae|g__Streptococcus|s__Streptococcus_sp
CA_C10009IS2145FE_t3M16__bin.2	92	3577526	64005	99.1935	0	0.880074	0.950262	NO	k__Bacteria|p__Firmicutes|c__Clostridia|o__Clostridiales|f__Clostridiaceae|g__Clostridium|s__Clostridium_paraputrificum
CA_C10009IS2145FE_t3M16__bin.3	21	3786119	347641	82.705	0.0372024	0.998497	0.999754	NO	k__Bacteria|p__Proteobacteria|c__Gammaproteobacteria|o__Enterobacteriales|f__Enterobacteriaceae|g__Escherichia|s__Escherichia_coli
CA_C10009IS2145FE_t3M16__bin.4	75	5604536	120201	98.1921	0	0.983053	0.992275	NO	k__Bacteria|p__Firmicutes|c__Clostridia|o__Clostridiales|f__Lachnospiraceae|g__Lachnoclostridium|s__Clostridium_bolteae
CA_C10009IS2145FE_t3M16__bin.6	34	2916845	165425	99.6255	0	0.997786	0.999674	NO	k__Bacteria|p__Firmicutes|c__Bacilli|o__Lactobacillales|f__Enterococcaceae|g__Enterococcus|s__Enterococcus_faecalis
CA_C10009IS2149FE_t4M15__bin.1	220	2442262	16167	92.2889	0	0.179174	0.718495	YES	k__Bacteria|p__Firmicutes|c__Clostridia|o__Clostridiales|f__Clostridiaceae|g__Clostridium|s__Clostridium_sp
CA_C10009IS2149FE_t4M15__bin.10	462	1493371	3317	60.5075	0.513699	0.950917	0.962622	NO	k__Bacteria|p__Firmicutes|c__Clostridia|o__Clostridiales|f__Ruminococcaceae|g__Ruminococcus|s__Ruminococcus_bicirculans
CA_C10009IS2149FE_t4M15__bin.14	76	2777329	73657	98.5577	0.480769	0.9395	0.984707	NO	k__Bacteria|p__Bacteroidetes|c__Bacteroidia|o__Bacteroidales|f__Rikenellaceae|g__Alistipes|s__Alistipes_shahii
CA_C10009IS2149FE_t4M15__bin.15	58	3204806	100929	98.4906	0	0.930274	0.975041	NO	k__Bacteria|p__Bacteroidetes|c__Bacteroidia|o__Bacteroidales|f__Porphyromonadaceae|g__Barnesiella|s__Barnesiella_intestinihominis
CA_C10009IS2149FE_t4M15__bin.16	230	2976114	18415	96.7718	2.30856	0.873257	0.962049	NO	k__Bacteria|p__Bacteroidetes|c__Bacteroidia|o__Bacteroidales|f__Prevotellaceae|g__Prevotella|s__Prevotella_copri
CA_C10009IS2149FE_t4M15__bin.5	28	1425932	67153	69.6203	0.632911	0.927659	0.973104	NO	k__Bacteria|p__Firmicutes|c__Negativicutes|o__Selenomonadales|f__Veillonellaceae|g__Dialister|s__Dialister_invisus
CA_C10009IS2149FE_t4M15__bin.8	35	2009286	89131	93.5096	0.507479	0.954377	0.989491	NO	k__Bacteria|p__Bacteroidetes|c__Bacteroidia|o__Bacteroidales|f__Rikenellaceae|g__Alistipes|s__Alistipes_putredinis
CA_C10009IS2149FE_t5M16__bin.2	19	2277606	142139	99.0207	0	0.998103	0.991611	NO	k__Bacteria|p__Actinobacteria|c__Actinobacteria|o__Bifidobacteriales|f__Bifidobacteriaceae|g__Bifidobacterium|s__Bifidobacterium_breve
CA_C10009IS2149FE_t5M16__bin.3	34	4737108	219206	99.1601	0.0868056	0.997829	0.999539	NO	k__Bacteria|p__Proteobacteria|c__Gammaproteobacteria|o__Enterobacteriales|f__Enterobacteriaceae|g__Escherichia|s__Escherichia_coli
CA_C10009IS2149FE_t5M16__bin.4	10	1871037	231506	93.7788	0	1	0.991345	NO	k__Bacteria|p__Actinobacteria|c__Actinobacteria|o__Bifidobacteriales|f__Bifidobacteriaceae|g__Bifidobacterium|s__Bifidobacterium_bifidum
CA_C10009IS2149FE_t5M16__bin.5	345	1727823	6785	86.3688	0.842697	0.99436	0.980776	NO	k__Bacteria|p__Firmicutes|c__Bacilli|o__Lactobacillales|f__Streptococcaceae|g__Streptococcus|s__Streptococcus_salivarius
CA_C10009IS2149FE_t5M16__bin.6	115	2828171	41875	99.2509	0.187266	0.999474	0.999023	NO	k__Bacteria|p__Firmicutes|c__Bacilli|o__Lactobacillales|f__Enterococcaceae|g__Enterococcus|s__Enterococcus_faecalis
CA_C10009MS2133SA_t0M15__bin.16	504	2758260	6675	85.6156	0.593093	0.96721	0.963442	NO	k__Bacteria|p__Bacteroidetes|c__Bacteroidia|o__Bacteroidales|f__Prevotellaceae|g__Prevotella|s__Prevotella_melaninogenica
CA_C10009MS2133SA_t0M15__bin.19	106	2122658	36220	97.7778	1.33333	0.996044	0.972168	NO	k__Bacteria|p__Actinobacteria|c__Actinobacteria|o__Micrococcales|f__Micrococcaceae|g__Rothia|s__Rothia_mucilaginosa
CA_C10009MS2133SA_t0M15__bin.20	347	1430977	4948	80.3214	2.75046	0.96824	0.929919	YES	k__Bacteria|p__Firmicutes|c__Bacilli|o__Lactobacillales|f__Streptococcaceae|g__Streptococcus|s__Streptococcus_sp
CA_C10009MS2133SA_t0M15__bin.23	52	2168386	149110	95.4853	0.3386	0.989893	0.958262	NO	k__Bacteria|p__Proteobacteria|c__Betaproteobacteria|o__Neisseriales|f__Neisseriaceae|g__Neisseria|s__Neisseria_meningitidis
CA_C10009MS2133SA_t0M15__bin.26	104	2069617	29621	96.8291	0.314465	0.959422	0.960266	NO	k__Bacteria|p__Bacteroidetes|c__Bacteroidia|o__Bacteroidales|f__Porphyromonadaceae|g__Porphyromonas|s__Porphyromonas_somerae
CA_C10009MS2133SA_t0M15__bin.27	217	1398177	9212	56.8966	1.72414	0.969989	0.964125	NO	k__Bacteria|p__Firmicutes|c__Negativicutes|o__Selenomonadales|f__Veillonellaceae|g__Veillonella|s__Veillonella_atypica
CA_C10009MS2134FE_t0M15__bin.1	19	1995172	180935	97.0917	0	0.0708988	0.76168	YES	k__Bacteria|p__Firmicutes|c__Clostridia|o__Clostridiales|f__Ruminococcaceae|g__Ruminococcus|s__Ruminococcus_sp
CA_C10009MS2134FE_t0M15__bin.17	121	3791366	46312	99.5169	3.83253	0.746045	0.895488	YES	k__Bacteria|p__Firmicutes|c__Clostridia|o__Clostridiales|f__Clostridiaceae|g__Clostridium|s__Clostridium_sp
CA_C10009MS2134FE_t0M15__bin.2	646	1563167	2332	52.3949	4.69799	0.71154	0.811307	YES	k__Bacteria|p__Firmicutes|c__Clostridia|o__Clostridiales|f__Oscillospiraceae|g__Oscillibacter|s__Oscillibacter_sp
CA_C10009MS2134FE_t0M15__bin.20	81	1759576	36609	90.2685	0.33557	0.870512	0.947986	YES	k__Bacteria|p__Firmicutes|c__Firmicutes_noname|o__Firmicutes_noname|f__Firmicutes_noname|g__Firmicutes_noname|s__Firmicutes_bacterium
CA_C10009MS2134FE_t0M15__bin.23	73	1418805	36843	80.1646	4.54545	0.0789096	0.661638	YES	k__Bacteria|p__Firmicutes|c__Clostridia|o__Clostridiales|f__Clostridiaceae|g__Clostridium|s__Clostridium_sp
CA_C10009MS2134FE_t0M15__bin.3	434	1525516	3958	66.8403	1.34228	0.228443	0.687601	YES	k__Bacteria|p__Firmicutes|c__Firmicutes_noname|o__Firmicutes_noname|f__Firmicutes_noname|g__Firmicutes_noname|s__Firmicutes_bacterium
CA_C10009MS2134FE_t0M15__bin.30	64	2718880	67063	100	0	0.284641	0.793982	YES	k__Bacteria|p__Bacteroidetes|c__Bacteroidia|o__Bacteroidales|f__Rikenellaceae|g__Alistipes|s__Alistipes_indistinctus
CA_C10009MS2134FE_t0M15__bin.31	155	1786204	20177	88.156	1.4406	0.966185	0.978095	NO	k__Bacteria|p__Firmicutes|c__Firmicutes_noname|o__Firmicutes_noname|f__Firmicutes_noname|g__Firmicutes_noname|s__Firmicutes_bacterium
CA_C10009MS2134FE_t0M15__bin.32	42	2297961	83947	99.0385	0.961538	0.869841	0.943275	YES	k__Bacteria|p__Bacteroidetes|c__Bacteroidia|o__Bacteroidales|f__Rikenellaceae|g__Alistipes|s__Alistipes_putredinis
CA_C10009MS2134FE_t0M15__bin.34	355	2262680	8982	96.1657	1.02041	0.379509	0.778562	YES	k__Bacteria|p__Firmicutes|c__Clostridia|o__Clostridiales|f__Ruminococcaceae|g__Subdoligranulum|s__Subdoligranulum_variabile
CA_C10009MS2134FE_t0M15__bin.35	25	2660642	223810	79.4872	0	0.954509	0.969561	NO	k__Bacteria|p__Bacteroidetes|c__Bacteroidia|o__Bacteroidales|f__Rikenellaceae|g__Alistipes|s__Alistipes_onderdonkii
CA_C10009MS2134FE_t0M15__bin.36	69	2016602	45620	97.9866	0	0.198302	0.788087	YES	k__Bacteria|p__Firmicutes|c__Clostridia|o__Clostridiales|f__Clostridiaceae|g__Clostridium|s__Clostridium_sp
CA_C10009MS2134FE_t0M15__bin.38	206	1730449	10863	93.4564	2.34899	0.874302	0.956704	NO	k__Bacteria|p__Firmicutes|c__Firmicutes_noname|o__Firmicutes_noname|f__Firmicutes_noname|g__Firmicutes_noname|s__Firmicutes_bacterium
CA_C10009MS2134FE_t0M15__bin.6	19	1341167	98619	67.1141	0	0.104823	0.811644	YES	k__Bacteria|p__Firmicutes|c__Clostridia|o__Clostridiales|f__Eubacteriaceae|g__Eubacterium|s__Eubacterium_sp
CA_C10009MS2134FE_t0M15__bin.8	111	4167426	55971	94.461	0.879802	0.9892	0.989491	NO	k__Bacteria|p__Bacteroidetes|c__Bacteroidia|o__Bacteroidales|f__Bacteroidaceae|g__Bacteroides|s__Bacteroides_uniformis
CA_C10009MS2135VA_t0M15__bin.1	312	2088847	9598	92.7681	2.03533	0.996475	0.9933	NO	k__Bacteria|p__Actinobacteria|c__Actinobacteria|o__Bifidobacteriales|f__Bifidobacteriaceae|g__Bifidobacterium|s__Bifidobacterium_breve
CA_C10015IS2235FE_t3M15__bin.1	199	2110291	17771	98.1183	0.0921659	0.993358	0.991439	NO	k__Bacteria|p__Actinobacteria|c__Actinobacteria|o__Bifidobacteriales|f__Bifidobacteriaceae|g__Bifidobacterium|s__Bifidobacterium_longum
CA_C10015IS2235FE_t3M15__bin.3	464	1435975	3399	58.0928	0.877193	0.983582	0.992708	NO	k__Bacteria|p__Firmicutes|c__Clostridia|o__Clostridiales|f__Lachnospiraceae|g__Blautia|s__Ruminococcus_gnavus
CA_C10015IS2235FE_t3M15__bin.8	221	3609524	25669	78.8638	0.396825	0.985378	0.992958	NO	k__Bacteria|p__Bacteroidetes|c__Bacteroidia|o__Bacteroidales|f__Bacteroidaceae|g__Bacteroides|s__Bacteroides_vulgatus
CA_C10015IS2235FE_t3M15__bin.9	462	3617170	10640	72.4138	0	0.980694	0.982366	NO	k__Bacteria|p__Bacteroidetes|c__Bacteroidia|o__Bacteroidales|f__Porphyromonadaceae|g__Parabacteroides|s__Parabacteroides_distasonis
CA_C10015IS2247SA_t1M15__bin.1	554	2121566	4604	79.6503	0.537698	0.964097	0.950917	NO	k__Bacteria|p__Bacteroidetes|c__Bacteroidia|o__Bacteroidales|f__Prevotellaceae|g__Prevotella|s__Prevotella_timonensis
CA_C10015IS2249FE_t2M15__bin.2	36	1790157	80558	86.3671	0	0.996616	0.988754	NO	k__Bacteria|p__Actinobacteria|c__Actinobacteria|o__Bifidobacteriales|f__Bifidobacteriaceae|g__Bifidobacterium|s__Bifidobacterium_longum
CA_C10015IS2249FE_t2M15__bin.4	65	3207269	80918	73.6633	0	0.977953	0.991397	NO	k__Bacteria|p__Bacteroidetes|c__Bacteroidia|o__Bacteroidales|f__Bacteroidaceae|g__Bacteroides|s__Bacteroides_vulgatus
CA_C10015IS2249FE_t2M15__bin.5	52	2815009	80564	99.4152	0	0.987445	0.994887	NO	k__Bacteria|p__Firmicutes|c__Clostridia|o__Clostridiales|f__Lachnospiraceae|g__Blautia|s__Ruminococcus_gnavus
CA_C10015IS2250SA_t2M15__bin.1	292	1739311	8161	94.8411	1.1421	0.994899	0.964986	NO	k__Bacteria|p__Firmicutes|c__Bacilli|o__Lactobacillales|f__Streptococcaceae|g__Streptococcus|s__Streptococcus_mitis
CA_C10015IS2250SA_t2M15__bin.2	14	968940	120994	58.6207	0	0.999846	0.984826	NO	k__Bacteria|p__Actinobacteria|c__Actinobacteria|o__Micrococcales|f__Micrococcaceae|g__Rothia|s__Rothia_mucilaginosa
CA_C10015MS2241SA_t0M15__bin.10	65	1690654	42696	90	0	0.993958	0.958314	NO	k__Bacteria|p__Actinobacteria|c__Actinobacteria|o__Micrococcales|f__Micrococcaceae|g__Rothia|s__Rothia_mucilaginosa
CA_C10015MS2241SA_t0M15__bin.13	175	1711160	14806	93.7158	3.25592	0.962603	0.925983	YES	k__Bacteria|p__Firmicutes|c__Bacilli|o__Lactobacillales|f__Streptococcaceae|g__Streptococcus|s__Streptococcus_sp
CA_C10015MS2241SA_t0M15__bin.15	71	2249019	47914	98.5587	0	0.945438	0.958127	NO	k__Bacteria|p__Bacteroidetes|c__Bacteroidia|o__Bacteroidales|f__Porphyromonadaceae|g__Porphyromonas|s__Porphyromonas_somerae
CA_C10015MS2241SA_t0M15__bin.5	497	1461633	3161	60.4392	1.22129	0.827679	0.831479	YES	k__Bacteria|p__Actinobacteria|c__Actinobacteria|o__Actinomycetales|f__Actinomycetaceae|g__Actinomyces|s__Actinomyces_sp
CA_C10015MS2241SA_t0M15__bin.6	94	3071300	56807	98.3709	0.788288	0.91286	0.960946	NO	k__Bacteria|p__Bacteroidetes|c__Bacteroidia|o__Bacteroidales|f__Prevotellaceae|g__Prevotella|s__Prevotella_melaninogenica
CA_C10015MS2241SA_t0M15__bin.7	34	2322749	117960	99.6426	0	0.957455	0.954474	NO	k__Bacteria|p__Proteobacteria|c__Betaproteobacteria|o__Neisseriales|f__Neisseriaceae|g__Neisseria|s__Neisseria_meningitidis
CA_C10015MS2242FE_t0M15__bin.10	43	2494985	96290	94.9664	0	0.104627	0.79143	YES	k__Bacteria|p__Firmicutes|c__Clostridia|o__Clostridiales|f__Eubacteriaceae|g__Eubacterium|s__Eubacterium_sp
CA_C10015MS2242FE_t0M15__bin.12	79	2849299	52205	62.069	1.72414	0.892918	0.963266	NO	k__Bacteria|p__Bacteroidetes|c__Bacteroidia|o__Bacteroidales|f__Bacteroidaceae|g__Bacteroides|s__Bacteroides_plebeius
CA_C10015MS2242FE_t0M15__bin.13	101	2669088	44375	53.605	1.72414	0.944575	0.986203	NO	k__Bacteria|p__Bacteroidetes|c__Bacteroidia|o__Bacteroidales|f__Bacteroidaceae|g__Bacteroides|s__Bacteroides_coprocola
CA_C10015MS2242FE_t0M15__bin.14	291	2716186	14245	91.8269	1.68269	0.974178	0.973307	NO	k__Bacteria|p__Bacteroidetes|c__Bacteroidia|o__Bacteroidales|f__Rikenellaceae|g__Alistipes|s__Alistipes_sp
CA_C10015MS2242FE_t0M15__bin.15	73	3435843	73583	94.1264	0	0.978545	0.987686	NO	k__Bacteria|p__Bacteroidetes|c__Bacteroidia|o__Bacteroidales|f__Bacteroidaceae|g__Bacteroides|s__Bacteroides_stercoris
CA_C10015MS2242FE_t0M15__bin.17	32	1818858	102741	83.8926	0	0.175276	0.783568	YES	k__Bacteria|p__Firmicutes|c__Clostridia|o__Clostridiales|f__Ruminococcaceae|g__Anaerotruncus|s__Anaerotruncus_sp
CA_C10015MS2242FE_t0M15__bin.21	84	3120824	64164	99.0338	1.12721	0.896398	0.984548	NO	k__Bacteria|p__Firmicutes|c__Firmicutes_noname|o__Firmicutes_noname|f__Firmicutes_noname|g__Firmicutes_noname|s__Firmicutes_bacterium
CA_C10019IS2318FE_t1M15__bin.10	122	2618152	31256	96.3087	0	0.118063	0.744017	YES	k__Bacteria|p__Firmicutes|c__Clostridia|o__Clostridiales|f__Eubacteriaceae|g__Eubacterium|s__Eubacterium_sp
CA_C10019IS2318FE_t1M15__bin.11	172	2147480	19224	94.1275	3.69128	0.349756	0.772355	YES	k__Bacteria|p__Firmicutes|c__Clostridia|o__Clostridiales|f__Eubacteriaceae|g__Eubacterium|s__Eubacterium_sp
CA_C10019IS2318FE_t1M15__bin.13	474	1601747	3734	53.0964	0.223714	0.605669	0.765889	YES	k__Bacteria|p__Firmicutes|c__Clostridia|o__Clostridiales|f__Lachnospiraceae|g__Coprococcus|s__Coprococcus_sp
CA_C10019IS2318FE_t1M15__bin.15	162	1390877	12223	59.4875	0.671141	0.955558	0.970295	NO	k__Bacteria|p__Firmicutes|c__Clostridia|o__Clostridiales|f__Ruminococcaceae|g__Ruminiclostridium|s__Eubacterium_siraeum
CA_C10019IS2318FE_t1M15__bin.17	255	1648324	8863	91.5199	1.00671	0.916907	0.957063	NO	k__Bacteria|p__Firmicutes|c__Clostridia|o__Clostridiales|f__Ruminococcaceae|g__Ruminococcus|s__Ruminococcus_sp
CA_C10019IS2318FE_t1M15__bin.18	177	2094195	19650	93.8479	0	0.113847	0.691248	YES	k__Bacteria|p__Firmicutes|c__Clostridia|o__Clostridiales|f__Clostridiaceae|g__Clostridium|s__Clostridium_sp
CA_C10019IS2318FE_t1M15__bin.21	236	1748601	11548	76.3982	2.34899	0.156738	0.748485	YES	na
CA_C10019IS2318FE_t1M15__bin.22	92	4009633	69876	98.1343	2.61194	0.890663	0.958133	NO	k__Bacteria|p__Bacteroidetes|c__Bacteroidia|o__Bacteroidales|f__Bacteroidaceae|g__Bacteroides|s__Bacteroides_plebeius
CA_C10019IS2318FE_t1M15__bin.24	105	2397711	42364	95.5929	4.32692	0.728818	0.856528	YES	k__Bacteria|p__Bacteroidetes|c__Bacteroidia|o__Bacteroidales|f__Rikenellaceae|g__Alistipes|s__Alistipes_sp
CA_C10019IS2318FE_t1M15__bin.26	142	2044302	22538	95.0062	1.02041	0.952683	0.969275	NO	k__Bacteria|p__Firmicutes|c__Clostridia|o__Clostridiales|f__Ruminococcaceae|g__Faecalibacterium|s__Faecalibacterium_prausnitzii
CA_C10019IS2318FE_t1M15__bin.3	60	2082632	55622	98.2372	1.44231	0.954288	0.985864	NO	k__Bacteria|p__Bacteroidetes|c__Bacteroidia|o__Bacteroidales|f__Rikenellaceae|g__Alistipes|s__Alistipes_putredinis
CA_C10019IS2318FE_t1M15__bin.30	141	2613148	34415	95.9184	0	0.969627	0.980409	NO	k__Bacteria|p__Verrucomicrobia|c__Verrucomicrobiae|o__Verrucomicrobiales|f__Akkermansiaceae|g__Akkermansia|s__Akkermansia_sp
CA_C10019IS2318FE_t1M15__bin.32	346	3642621	15161	86.3799	0.317693	0.949821	0.984567	NO	k__Bacteria|p__Bacteroidetes|c__Bacteroidia|o__Bacteroidales|f__Porphyromonadaceae|g__Odoribacter|s__Odoribacter_sp
CA_C10019IS2318FE_t1M15__bin.37	123	2794854	31260	97.9016	1.0101	0.929904	0.983261	NO	k__Bacteria|p__Firmicutes|c__Firmicutes_noname|o__Firmicutes_noname|f__Firmicutes_noname|g__Firmicutes_noname|s__Firmicutes_bacterium
CA_C10019IS2318FE_t1M15__bin.38	29	2984831	291735	91.1111	0	0.193941	0.761298	YES	k__Bacteria|p__Bacteroidetes|c__Bacteroidia|o__Bacteroidales|f__Prevotellaceae|g__Prevotella|s__Prevotella_sp
CA_C10019IS2318FE_t1M15__bin.39	141	2047957	23315	81.761	0.0943396	0.0901583	0.681762	YES	k__Bacteria|p__Bacteroidetes|c__Bacteroidia|o__Bacteroidales|f__Prevotellaceae|g__Prevotella|s__Prevotella_sp
CA_C10019IS2318FE_t1M15__bin.40	273	2530556	12779	93.9971	0.301932	0.949053	0.960374	NO	k__Bacteria|p__Firmicutes|c__Clostridia|o__Clostridiales|f__Lachnospiraceae|g__Roseburia|s__Roseburia_hominis
CA_C10019IS2318FE_t1M15__bin.43	329	2808240	12481	96.9697	0.932401	0.124166	0.76126	YES	k__Bacteria|p__Firmicutes|c__Clostridia|o__Clostridiales|f__Ruminococcaceae|g__Faecalibacterium|s__Faecalibacterium_sp
CA_C10019IS2318FE_t1M15__bin.47	77	2412234	46328	84.472	0	0.255712	0.752911	YES	k__Bacteria|p__Proteobacteria|c__Betaproteobacteria|o__Burkholderiales|f__Sutterellaceae|g__Sutterella|s__Sutterella_wadsworthensis
CA_C10019IS2318FE_t1M15__bin.50	333	2541386	11285	79.2869	3.04487	0.973988	0.977725	NO	k__Bacteria|p__Bacteroidetes|c__Bacteroidia|o__Bacteroidales|f__Rikenellaceae|g__Alistipes|s__Alistipes_sp
CA_C10019IS2318FE_t1M15__bin.51	66	1859143	47615	88.5906	0.671141	0.81944	0.956262	NO	k__Bacteria|p__Firmicutes|c__Firmicutes_noname|o__Firmicutes_noname|f__Firmicutes_noname|g__Firmicutes_noname|s__Firmicutes_bacterium
CA_C10019IS2318FE_t1M15__bin.52	138	2113412	21597	97.8009	0.644122	0.976153	0.981534	NO	k__Bacteria|p__Firmicutes|c__Clostridia|o__Clostridiales|f__Lachnospiraceae|g__Lachnospiraceae_noname|s__Eubacterium_rectale
CA_C10019IS2318FE_t1M15__bin.53	428	1856160	5015	81.1401	1.0274	0.94718	0.963255	NO	k__Bacteria|p__Firmicutes|c__Clostridia|o__Clostridiales|f__Ruminococcaceae|g__Ruminococcus|s__Ruminococcus_bicirculans
CA_C10019IS2318FE_t1M15__bin.54	381	1381595	4198	79.1407	1.93986	0.0952357	0.496039	YES	na
CA_C10019IS2318FE_t1M15__bin.55	197	1632343	11072	94.4242	0.0209732	0.933817	0.980266	NO	k__Bacteria|p__Firmicutes|c__Firmicutes_noname|o__Firmicutes_noname|f__Firmicutes_noname|g__Firmicutes_noname|s__Firmicutes_bacterium
CA_C10019IS2318FE_t1M15__bin.57	586	2195490	4238	75.6874	3.33333	0.865288	0.927785	YES	k__Bacteria|p__Firmicutes|c__Firmicutes_noname|o__Firmicutes_noname|f__Firmicutes_noname|g__Firmicutes_noname|s__Firmicutes_bacterium
CA_C10019IS2318FE_t1M15__bin.58	84	3706262	86537	85.7703	0.805452	0.98199	0.992609	NO	k__Bacteria|p__Bacteroidetes|c__Bacteroidia|o__Bacteroidales|f__Bacteroidaceae|g__Bacteroides|s__Bacteroides_uniformis
CA_C10019IS2318FE_t1M15__bin.60	665	3357670	6560	77.4536	0.824373	0.936915	0.962064	NO	k__Bacteria|p__Bacteroidetes|c__Bacteroidia|o__Bacteroidales|f__Porphyromonadaceae|g__Butyricimonas|s__Butyricimonas_virosa
CA_C10019IS2318FE_t1M15__bin.7	409	2466635	7749	91.7226	3.69128	0.933314	0.966737	NO	k__Bacteria|p__Firmicutes|c__Clostridia|o__Clostridiales|f__Eubacteriaceae|g__Eubacterium|s__Eubacterium_eligens
CA_C10019IS2318FE_t1M15__bin.8	99	1883692	30111	90.0625	1.34228	0.418456	0.824019	YES	k__Bacteria|p__Firmicutes|c__Clostridia|o__Clostridiales|f__Oscillospiraceae|g__Oscillibacter|s__Oscillibacter_sp
CA_C10019IS2318FE_t1M15__bin.9	655	1858731	2940	59.6245	3.84508	0.847857	0.910545	YES	k__Bacteria|p__Firmicutes|c__Firmicutes_noname|o__Firmicutes_noname|f__Firmicutes_noname|g__Firmicutes_noname|s__Firmicutes_bacterium
CA_C10019IS2321FE_t2M15__bin.1	48	1693123	62908	82.0455	0	0.98739	0.959022	NO	k__Bacteria|p__Proteobacteria|c__Gammaproteobacteria|o__Pasteurellales|f__Pasteurellaceae|g__Haemophilus|s__Haemophilus_parainfluenzae
CA_C10019IS2321FE_t2M15__bin.3	84	2038864	43598	97.8932	0	0.989954	0.956682	NO	k__Bacteria|p__Proteobacteria|c__Betaproteobacteria|o__Neisseriales|f__Neisseriaceae|g__Neisseria|s__Neisseria_meningitidis
CA_C10019IS2321FE_t2M15__bin.4	404	2198050	7198	92.8541	0.632022	0.996488	0.997931	NO	k__Bacteria|p__Firmicutes|c__Bacilli|o__Bacillales|f__Staphylococcaceae|g__Staphylococcus|s__Staphylococcus_epidermidis
CA_C10019IS2321FE_t2M15__bin.5	120	1463350	17709	77.6455	0.830013	0.990845	0.977058	NO	k__Bacteria|p__Firmicutes|c__Bacilli|o__Lactobacillales|f__Streptococcaceae|g__Streptococcus|s__Streptococcus_pseudopneumoniae
CA_C10019IS2322SA_t2M15__bin.1	110	1691565	23282	88	0	0.995253	0.960829	NO	k__Bacteria|p__Actinobacteria|c__Actinobacteria|o__Micrococcales|f__Micrococcaceae|g__Rothia|s__Rothia_mucilaginosa
CA_C10019IS2329FE_t4M15__bin.2	44	707776	25087	51.7241	0	0.957539	0.994016	NO	k__Bacteria|p__Firmicutes|c__Negativicutes|o__Selenomonadales|f__Veillonellaceae|g__Veillonella|s__Veillonella_seminalis
CA_C10019IS2329FE_t4M15__bin.3	13	4677446	577860	97.7976	0.543155	0.998971	0.999738	NO	k__Bacteria|p__Proteobacteria|c__Gammaproteobacteria|o__Enterobacteriales|f__Enterobacteriaceae|g__Citrobacter|s__Citrobacter_koseri
CA_C10019IS2329FE_t4M15__bin.4	603	2809645	5879	92.2414	0.833333	0.978632	0.980279	NO	k__Bacteria|p__Firmicutes|c__Clostridia|o__Clostridiales|f__Clostridiaceae|g__Clostridium|s__Clostridium_perfringens
CA_C10019IS2329FE_t5M16__bin.1	14	2230123	268952	100	0	0.999603	0.992296	NO	k__Bacteria|p__Actinobacteria|c__Actinobacteria|o__Bifidobacteriales|f__Bifidobacteriaceae|g__Bifidobacterium|s__Bifidobacterium_breve
CA_C10019IS2329FE_t5M16__bin.2	68	4572527	106529	99.2565	0.123916	0.979449	0.993696	NO	k__Bacteria|p__Bacteroidetes|c__Bacteroidia|o__Bacteroidales|f__Bacteroidaceae|g__Bacteroides|s__Bacteroides_uniformis
CA_C10019IS2329FE_t5M16__bin.3	56	2159449	63571	99.3626	0.898204	0.92916	0.993832	NO	k__Bacteria|p__Firmicutes|c__Negativicutes|o__Selenomonadales|f__Veillonellaceae|g__Veillonella|s__Veillonella_seminalis
CA_C10019IS2329FE_t5M16__bin.4	230	1911880	13501	92.7537	1.43713	0.986362	0.97327	NO	k__Bacteria|p__Firmicutes|c__Negativicutes|o__Selenomonadales|f__Veillonellaceae|g__Veillonella|s__Veillonella_parvula
CA_C10019IS2329FE_t5M16__bin.5	82	5377979	106889	99.4048	0.479497	0.987841	0.992422	NO	k__Bacteria|p__Proteobacteria|c__Gammaproteobacteria|o__Enterobacteriales|f__Enterobacteriaceae|g__Klebsiella|s__Klebsiella_pneumoniae
CA_C10019IS2352FE_t3M15__bin.1	177	1308654	9027	54.8851	0	0.99925	0.964005	NO	k__Bacteria|p__Firmicutes|c__Bacilli|o__Lactobacillales|f__Streptococcaceae|g__Streptococcus|s__Streptococcus_parasanguinis
CA_C10019IS2352FE_t3M15__bin.13	77	2072359	41860	90.9925	0.617978	0.991344	0.99829	NO	k__Bacteria|p__Firmicutes|c__Bacilli|o__Bacillales|f__Staphylococcaceae|g__Staphylococcus|s__Staphylococcus_epidermidis
CA_C10019IS2352FE_t3M15__bin.2	590	2311749	4596	71.8966	1.72414	0.979118	0.983051	NO	k__Bacteria|p__Firmicutes|c__Clostridia|o__Clostridiales|f__Clostridiaceae|g__Clostridium|s__Clostridium_perfringens
CA_C10019IS2352FE_t3M15__bin.3	22	1581815	118621	71.9276	1.55568	0.99207	0.983223	NO	k__Bacteria|p__Firmicutes|c__Bacilli|o__Lactobacillales|f__Streptococcaceae|g__Streptococcus|s__Streptococcus_salivarius
CA_C10019IS2352FE_t3M15__bin.9	7	786684	129515	50	0	0.187709	0.820481	YES	k__Bacteria|p__Firmicutes|c__Negativicutes|o__Selenomonadales|f__Veillonellaceae|g__Veillonella|s__Veillonella_sp
CA_C10019MS2313SA_t0M15__bin.1	265	2253006	12237	94.3128	2.56714	0.985546	0.939479	YES	k__Bacteria|p__Actinobacteria|c__Actinobacteria|o__Actinomycetales|f__Actinomycetaceae|g__Actinomyces|s__Actinomyces_odontolyticus
CA_C10019MS2313SA_t0M15__bin.10	405	1551071	4305	74.4685	1.19318	0.97742	0.96898	NO	k__Bacteria|p__Proteobacteria|c__Gammaproteobacteria|o__Pasteurellales|f__Pasteurellaceae|g__Haemophilus|s__Haemophilus_sputorum
CA_C10019MS2313SA_t0M15__bin.13	76	571448	11147	51.8519	0	0.75482	0.818729	YES	k__Bacteria|p__Candidatus_Saccharibacteria|c__Candidatus_Saccharibacteria_noname|o__Candidatus_Saccharibacteria_noname|f__Candidatus_Saccharibacteria_noname|g__Candidatus_Saccharibacteria_noname|s__Candidatus_Saccharibacteria_bacterium
CA_C10019MS2313SA_t0M15__bin.15	180	2093335	19490	96.6667	1.33333	0.996497	0.95673	NO	k__Bacteria|p__Actinobacteria|c__Actinobacteria|o__Micrococcales|f__Micrococcaceae|g__Rothia|s__Rothia_mucilaginosa
CA_C10019MS2313SA_t0M15__bin.16	474	1500716	3451	53.843	1.16836	0.92807	0.927787	YES	k__Bacteria|p__Bacteroidetes|c__Bacteroidia|o__Bacteroidales|f__Prevotellaceae|g__Prevotella|s__Prevotella_nanceiensis
CA_C10019MS2313SA_t0M15__bin.18	217	1975162	12692	94.1195	0	0.964096	0.960542	NO	k__Bacteria|p__Bacteroidetes|c__Bacteroidia|o__Bacteroidales|f__Porphyromonadaceae|g__Porphyromonas|s__Porphyromonas_somerae
CA_C10019MS2313SA_t0M15__bin.19	340	1310587	4377	76.1475	4.18709	0.979526	0.94273	YES	k__Bacteria|p__Firmicutes|c__Bacilli|o__Lactobacillales|f__Streptococcaceae|g__Streptococcus|s__Streptococcus_sp
CA_C10019MS2313SA_t0M15__bin.20	187	2244460	15369	79.3103	4.31034	0.990745	0.960617	NO	k__Bacteria|p__Proteobacteria|c__Betaproteobacteria|o__Neisseriales|f__Neisseriaceae|g__Neisseria|s__Neisseria_meningitidis
CA_C10019MS2313SA_t0M15__bin.3	250	1618529	8416	82.161	2.64218	0.985452	0.957797	NO	k__Bacteria|p__Firmicutes|c__Tissierellia|o__Tissierellales|f__Peptoniphilaceae|g__Peptoniphilus|s__Peptoniphilus_lacrimalis
CA_C10019MS2313SA_t0M15__bin.5	120	2895172	36852	96.9595	0.506757	0.949866	0.962673	NO	k__Bacteria|p__Bacteroidetes|c__Bacteroidia|o__Bacteroidales|f__Prevotellaceae|g__Prevotella|s__Prevotella_melaninogenica
CA_C10019MS2313SA_t0M15__bin.8	197	1714329	11378	75.4513	0.464684	0.116158	0.689038	YES	na
CA_C10019MS2314FE_t0M16__bin.1	375	2774146	9541	93.1707	0.123457	0.22494	0.676578	YES	na
CA_C10019MS2314FE_t0M16__bin.2	873	3454069	4483	79.5937	2.33209	0.814575	0.871543	YES	k__Bacteria|p__Bacteroidetes|c__Bacteroidia|o__Bacteroidales|f__Bacteroidaceae|g__Bacteroides|s__Bacteroides_plebeius
CA_C10019MS2316SK_t0M15__bin.2	138	2139593	30725	98.3851	0.568182	0.994697	0.992641	NO	k__Bacteria|p__Firmicutes|c__Bacilli|o__Bacillales|f__Staphylococcaceae|g__Staphylococcus|s__Staphylococcus_haemolyticus
CA_C10019MS2316SK_t0M15__bin.3	225	2000089	11469	89.8246	0	1	0.993687	NO	k__Bacteria|p__Actinobacteria|c__Actinobacteria|o__Propionibacteriales|f__Propionibacteriaceae|g__Propionibacterium|s__Propionibacterium_acnes
CA_C10020IS2336FE_t1M15__bin.2	33	2989842	105458	69.8113	0	0.996628	0.997998	NO	k__Bacteria|p__Firmicutes|c__Erysipelotrichia|o__Erysipelotrichales|f__Erysipelotrichaceae|g__Erysipelotrichaceae_noname|s__Erysipelotrichaceae_bacterium
CA_C10020IS2336FE_t1M15__bin.3	133	1963456	24666	91.6667	2.01422	0.998467	0.994082	NO	k__Bacteria|p__Actinobacteria|c__Actinobacteria|o__Actinomycetales|f__Actinomycetaceae|g__Arcanobacterium|s__Arcanobacterium_haemolyticum
CA_C10020IS2336FE_t1M15__bin.7	36	737624	37368	51.0426	0.228311	0.998295	0.984403	NO	k__Bacteria|p__Actinobacteria|c__Actinobacteria|o__Bifidobacteriales|f__Bifidobacteriaceae|g__Gardnerella|s__Gardnerella_vaginalis
CA_C10020IS2336FE_t1M15__bin.8	486	3592962	10335	79.3103	0	0.341107	0.744875	YES	k__Bacteria|p__Firmicutes|c__Clostridia|o__Clostridiales|f__Clostridiaceae|g__Clostridium|s__Clostridium_sp
CA_C10020IS2339FE_t2M15__bin.2	392	4032588	15684	95.4048	1.0249	0.984278	0.976236	NO	k__Bacteria|p__Proteobacteria|c__Gammaproteobacteria|o__Xanthomonadales|f__Xanthomonadaceae|g__Stenotrophomonas|s__Stenotrophomonas_maltophilia
CA_C10020IS2339FE_t2M15__bin.5	501	2429584	6061	78.4254	1.38322	0.627374	0.764893	YES	k__Bacteria|p__Verrucomicrobia|c__Verrucomicrobiae|o__Verrucomicrobiales|f__Akkermansiaceae|g__Akkermansia|s__Akkermansia_sp
CA_C10020IS2339FE_t2M15__bin.7	640	3411083	6748	92.126	1.06629	0.990833	0.994435	NO	k__Bacteria|p__Proteobacteria|c__Alphaproteobacteria|o__Sphingomonadales|f__Sphingomonadaceae|g__Sphingomonas|s__Sphingomonas_sp
CA_C10020IS2343FE_t3M15__bin.10	92	4020089	72016	98.1132	0	0.997002	0.997947	NO	k__Bacteria|p__Firmicutes|c__Erysipelotrichia|o__Erysipelotrichales|f__Erysipelotrichaceae|g__Erysipelotrichaceae_noname|s__Erysipelotrichaceae_bacterium
CA_C10020IS2343FE_t3M15__bin.11	12	1622176	201986	87.3864	0	0.980182	0.951441	NO	k__Bacteria|p__Proteobacteria|c__Gammaproteobacteria|o__Pasteurellales|f__Pasteurellaceae|g__Haemophilus|s__Haemophilus_parainfluenzae
CA_C10020IS2343FE_t3M15__bin.13	19	1249135	112224	61.2293	0.35461	0.981134	0.993942	NO	k__Bacteria|p__Firmicutes|c__Bacilli|o__Lactobacillales|f__Streptococcaceae|g__Streptococcus|s__Streptococcus_anginosus
CA_C10020IS2343FE_t3M15__bin.4	111	2075209	33275	95.3333	0	0.980079	0.907455	YES	k__Bacteria|p__Actinobacteria|c__Actinobacteria|o__Micrococcales|f__Micrococcaceae|g__Rothia|s__Rothia_mucilaginosa
CA_C10020IS2343FE_t3M15__bin.6	95	2490432	39348	98.2237	0	0.977859	0.987786	NO	k__Bacteria|p__Actinobacteria|c__Actinobacteria|o__Propionibacteriales|f__Propionibacteriaceae|g__Propionibacterium|s__Propionibacterium_sp
CA_C10020IS2343FE_t3M15__bin.7	20	1014405	57082	62.069	0	0.9867	0.944335	YES	k__Bacteria|p__Actinobacteria|c__Coriobacteriia|o__Coriobacteriales|f__Atopobiaceae|g__Atopobium|s__Atopobium_parvulum
CA_C10020IS2345FE_t5M16__bin.11	473	1669957	3996	73.3265	1.45826	0.974823	0.927037	YES	k__Bacteria|p__Actinobacteria|c__Actinobacteria|o__Actinomycetales|f__Actinomycetaceae|g__Actinomyces|s__Actinomyces_odontolyticus
CA_C10020IS2345FE_t5M16__bin.12	28	2532726	186530	100	0.460829	0.977402	0.985004	NO	k__Bacteria|p__Actinobacteria|c__Actinobacteria|o__Bifidobacteriales|f__Bifidobacteriaceae|g__Bifidobacterium|s__Bifidobacterium_longum
CA_C10020IS2345FE_t5M16__bin.2	478	2551181	6942	94.6005	1.08347	0.995776	0.997051	NO	k__Bacteria|p__Firmicutes|c__Bacilli|o__Lactobacillales|f__Enterococcaceae|g__Enterococcus|s__Enterococcus_faecalis
CA_C10020IS2345FE_t5M16__bin.3	137	1852292	19286	90.8069	0.093633	0.99525	0.988278	NO	k__Bacteria|p__Firmicutes|c__Bacilli|o__Lactobacillales|f__Streptococcaceae|g__Streptococcus|s__Streptococcus_salivarius
CA_C10020IS2345FE_t5M16__bin.4	385	5255913	22217	95.5484	4.86477	0.998883	0.9933	NO	k__Bacteria|p__Proteobacteria|c__Gammaproteobacteria|o__Enterobacteriales|f__Enterobacteriaceae|g__Klebsiella|s__Klebsiella_quasipneumoniae
CA_C10020IS2345FE_t5M16__bin.6	255	1922228	10171	95.3667	1.39721	0.983948	0.971645	NO	k__Bacteria|p__Firmicutes|c__Negativicutes|o__Selenomonadales|f__Veillonellaceae|g__Veillonella|s__Veillonella_parvula
CA_C10020IS2345FE_t5M16__bin.8	15	1984394	290049	94.0092	0	0.999844	0.997227	NO	k__Bacteria|p__Actinobacteria|c__Actinobacteria|o__Bifidobacteriales|f__Bifidobacteriaceae|g__Bifidobacterium|s__Bifidobacterium_bifidum
CA_C10020IS2347FE_t4M15__bin.1	8	1024003	169016	55.8468	0	0.952093	0.949174	YES	k__Bacteria|p__Actinobacteria|c__Coriobacteriia|o__Coriobacteriales|f__Atopobiaceae|g__Atopobium|s__Atopobium_sp
CA_C10020IS2347FE_t4M15__bin.10	132	1565656	24168	83.4755	0.829384	0.970085	0.952283	NO	k__Bacteria|p__Actinobacteria|c__Actinobacteria|o__Actinomycetales|f__Actinomycetaceae|g__Actinomyces|s__Actinomyces_sp
CA_C10020IS2347FE_t4M15__bin.11	182	2113963	15120	97.9265	2.41706	0.925319	0.911871	YES	k__Bacteria|p__Actinobacteria|c__Actinobacteria|o__Actinomycetales|f__Actinomycetaceae|g__Actinomyces|s__Actinomyces_odontolyticus
CA_C10020IS2347FE_t4M15__bin.12	47	4378216	133592	96.6931	0.186012	0.997956	0.997535	NO	k__Bacteria|p__Proteobacteria|c__Gammaproteobacteria|o__Enterobacteriales|f__Enterobacteriaceae|g__Enterobacter|s__Enterobacter_cloacae
CA_C10020IS2347FE_t4M15__bin.14	153	2028553	20615	99.1261	0.561798	0.993116	0.986446	NO	k__Bacteria|p__Firmicutes|c__Bacilli|o__Lactobacillales|f__Streptococcaceae|g__Streptococcus|s__Streptococcus_salivarius
CA_C10020IS2347FE_t4M15__bin.2	42	1948381	134514	99.4318	0.0568182	0.981361	0.955503	NO	k__Bacteria|p__Proteobacteria|c__Gammaproteobacteria|o__Pasteurellales|f__Pasteurellaceae|g__Haemophilus|s__Haemophilus_parainfluenzae
CA_C10020IS2347FE_t4M15__bin.3	11	2011105	506572	94.0092	0.921659	1	0.999539	NO	k__Bacteria|p__Actinobacteria|c__Actinobacteria|o__Bifidobacteriales|f__Bifidobacteriaceae|g__Bifidobacterium|s__Bifidobacterium_bifidum
CA_C10020IS2347FE_t4M15__bin.5	192	2039445	15209	93.7778	1.33333	0.976258	0.906176	YES	k__Bacteria|p__Actinobacteria|c__Actinobacteria|o__Micrococcales|f__Micrococcaceae|g__Rothia|s__Rothia_mucilaginosa
CA_C10020IS2347FE_t4M15__bin.7	196	1574945	10914	54.8119	0	0.994338	0.995703	NO	k__Bacteria|p__Actinobacteria|c__Actinobacteria|o__Bifidobacteriales|f__Bifidobacteriaceae|g__Bifidobacterium|s__Bifidobacterium_breve
CA_C10020MS2331SA_t0M15__bin.1	137	2118171	25817	96.4635	0.250815	0.972645	0.960379	NO	k__Bacteria|p__Proteobacteria|c__Betaproteobacteria|o__Neisseriales|f__Neisseriaceae|g__Neisseria|s__Neisseria_meningitidis
CA_C10020MS2331SA_t0M15__bin.10	89	1425773	28261	55.4666	0	0.986552	0.985696	NO	k__Bacteria|p__Bacteroidetes|c__Bacteroidia|o__Bacteroidales|f__Prevotellaceae|g__Prevotella|s__Prevotella_histicola
CA_C10020MS2331SA_t0M15__bin.13	183	1223188	10527	60.881	1.64671	0.984993	0.952179	NO	k__Bacteria|p__Firmicutes|c__Negativicutes|o__Selenomonadales|f__Veillonellaceae|g__Veillonella|s__Veillonella_dispar
CA_C10020MS2331SA_t0M15__bin.19	70	1214693	30028	87.5	0	0.965443	0.937616	YES	k__Bacteria|p__Actinobacteria|c__Coriobacteriia|o__Coriobacteriales|f__Atopobiaceae|g__Atopobium|s__Atopobium_sp
CA_C10020MS2331SA_t0M15__bin.20	540	2669812	6343	88.4802	2.47748	0.899236	0.93504	YES	k__Bacteria|p__Bacteroidetes|c__Bacteroidia|o__Bacteroidales|f__Prevotellaceae|g__Prevotella|s__Prevotella_pallens
CA_C10020MS2331SA_t0M15__bin.21	287	1935135	8999	92.1667	0.833333	0.995501	0.965073	NO	k__Bacteria|p__Actinobacteria|c__Actinobacteria|o__Micrococcales|f__Micrococcaceae|g__Rothia|s__Rothia_mucilaginosa
CA_C10020MS2331SA_t0M15__bin.5	297	1916440	9014	93.8523	2.47159	0.990543	0.957125	NO	k__Bacteria|p__Proteobacteria|c__Gammaproteobacteria|o__Pasteurellales|f__Pasteurellaceae|g__Haemophilus|s__Haemophilus_parainfluenzae
CA_C10020MS2331SA_t0M15__bin.7	434	1530387	3895	80.0952	2.38095	0.857396	0.851718	YES	k__Bacteria|p__Firmicutes|c__Erysipelotrichia|o__Erysipelotrichales|f__Erysipelotrichaceae|g__Solobacterium|s__Solobacterium_moorei
CA_C10020MS2331SA_t0M15__bin.9	220	1721456	10550	78.2383	0.526642	0.111154	0.642709	YES	na
CA_C10020MS2332FE_t0M15__bin.1	364	2868956	10328	93.8301	2.67094	0.959037	0.968495	NO	k__Bacteria|p__Bacteroidetes|c__Bacteroidia|o__Bacteroidales|f__Rikenellaceae|g__Alistipes|s__Alistipes_sp
CA_C10020MS2332FE_t0M15__bin.11	554	2142926	4477	79.9894	3.3557	0.257176	0.669854	YES	na
CA_C10020MS2332FE_t0M15__bin.2	161	1957869	17705	91.2542	1.566	0.0702485	0.660108	YES	k__Bacteria|p__Firmicutes|c__Clostridia|o__Clostridiales|f__Clostridiaceae|g__Clostridium|s__Clostridium_sp
CA_C10020MS2332FE_t0M15__bin.3	136	4773587	57589	98.8722	0.93985	0.952195	0.980056	NO	k__Bacteria|p__Bacteroidetes|c__Bacteroidia|o__Bacteroidales|f__Bacteroidaceae|g__Bacteroides|s__Bacteroides_vulgatus
CA_C10020MS2332FE_t0M15__bin.4	441	3095418	10055	90.5159	0.907029	0.932796	0.96727	NO	k__Bacteria|p__Firmicutes|c__Clostridia|o__Clostridiales|f__Ruminococcaceae|g__Ruminococcaceae_noname|s__Ruminococcaceae_bacterium
CA_C10020MS2332FE_t0M15__bin.8	32	3063723	125036	97.9592	0	0.623606	0.828217	YES	k__Bacteria|p__Verrucomicrobia|c__Verrucomicrobiae|o__Verrucomicrobiales|f__Akkermansiaceae|g__Akkermansia|s__Akkermansia_sp
CA_C10023IS2390FE_t1M15__bin.1	713	2467731	3809	54.5349	0.802573	0.99993	0.997534	NO	k__Bacteria|p__Proteobacteria|c__Gammaproteobacteria|o__Enterobacteriales|f__Enterobacteriaceae|g__Escherichia|s__Escherichia_coli
CA_C10023IS2393FE_t2M15__bin.2	54	5198673	164235	99.2481	0.93985	0.969058	0.988631	NO	k__Bacteria|p__Bacteroidetes|c__Bacteroidia|o__Bacteroidia_noname|f__Bacteroidia_noname|g__Bacteroidia_noname|s__Bacteroidia_bacterium
CA_C10023IS2393FE_t2M15__bin.4	23	4841386	396325	99.4231	0	0.975438	0.989655	NO	k__Bacteria|p__Bacteroidetes|c__Bacteroidia|o__Bacteroidales|f__Porphyromonadaceae|g__Parabacteroides|s__Parabacteroides_sp
CA_C10023IS2393FE_t2M15__bin.5	797	2617237	3562	60.2995	0.557621	0.995308	0.993563	NO	k__Bacteria|p__Bacteroidetes|c__Bacteroidia|o__Bacteroidales|f__Bacteroidaceae|g__Bacteroides|s__Bacteroides_uniformis
CA_C10023IS2394SA_t2M15__bin.3	7	1068393	281155	56.6667	0	0.998287	0.987241	NO	k__Bacteria|p__Actinobacteria|c__Actinobacteria|o__Micrococcales|f__Micrococcaceae|g__Rothia|s__Rothia_mucilaginosa
CA_C10023IS2397FE_t3M15__bin.1	79	2138990	45378	99.2509	0.561798	0.986737	0.986422	NO	k__Bacteria|p__Firmicutes|c__Bacilli|o__Lactobacillales|f__Streptococcaceae|g__Streptococcus|s__Streptococcus_pasteurianus
CA_C10023IS2397FE_t3M15__bin.2	227	1392963	8390	71.6606	0.858757	0.999307	0.961008	NO	k__Bacteria|p__Firmicutes|c__Bacilli|o__Lactobacillales|f__Streptococcaceae|g__Streptococcus|s__Streptococcus_parasanguinis
CA_C10023IS2397FE_t3M15__bin.3	30	4762704	199980	99.9669	0.171131	0.999554	0.992904	NO	k__Bacteria|p__Proteobacteria|c__Gammaproteobacteria|o__Enterobacteriales|f__Enterobacteriaceae|g__Escherichia|s__Escherichia_coli
CA_C10023IS2397FE_t3M15__bin.4	42	2181478	77849	96.9278	0	0.99813	0.992897	NO	k__Bacteria|p__Actinobacteria|c__Actinobacteria|o__Bifidobacteriales|f__Bifidobacteriaceae|g__Bifidobacterium|s__Bifidobacterium_longum
CA_C10023IS2401FE_t4M16__bin.3	46	2155051	65263	97.6959	0.0576037	0.998756	0.993532	NO	k__Bacteria|p__Actinobacteria|c__Actinobacteria|o__Bifidobacteriales|f__Bifidobacteriaceae|g__Bifidobacterium|s__Bifidobacterium_longum
CA_C10023IS2401FE_t4M16__bin.4	61	4663719	140017	99.8181	0.29443	0.999474	0.993565	NO	k__Bacteria|p__Proteobacteria|c__Gammaproteobacteria|o__Enterobacteriales|f__Enterobacteriaceae|g__Escherichia|s__Escherichia_coli
CA_C10023IS2401FE_t4M16__bin.5	50	4542478	133504	96.2825	0.123916	0.985979	0.992165	NO	k__Bacteria|p__Bacteroidetes|c__Bacteroidia|o__Bacteroidales|f__Bacteroidaceae|g__Bacteroides|s__Bacteroides_uniformis
CA_C10023IS2401FE_t5M16__bin.1	383	1673446	5352	88.4832	1.05943	0.988958	0.988977	NO	k__Bacteria|p__Firmicutes|c__Bacilli|o__Lactobacillales|f__Lactobacillaceae|g__Lactobacillus|s__Lactobacillus_gasseri
CA_C10023IS2401FE_t5M16__bin.10	27	2212915	116997	99.3088	0	0.993695	0.991516	NO	k__Bacteria|p__Actinobacteria|c__Actinobacteria|o__Bifidobacteriales|f__Bifidobacteriaceae|g__Bifidobacterium|s__Bifidobacterium_bifidum
CA_C10023IS2401FE_t5M16__bin.11	37	4622731	174463	99.3717	0.171131	0.999572	0.99318	NO	k__Bacteria|p__Proteobacteria|c__Gammaproteobacteria|o__Enterobacteriales|f__Enterobacteriaceae|g__Escherichia|s__Escherichia_coli
CA_C10023IS2401FE_t5M16__bin.3	182	1816571	14586	85.7778	0.333333	0.976601	0.906739	YES	k__Bacteria|p__Actinobacteria|c__Actinobacteria|o__Micrococcales|f__Micrococcaceae|g__Rothia|s__Rothia_mucilaginosa
CA_C10023IS2401FE_t5M16__bin.5	47	1840305	56314	86.392	0.749064	0.981771	0.96477	NO	k__Bacteria|p__Firmicutes|c__Bacilli|o__Lactobacillales|f__Streptococcaceae|g__Streptococcus|s__Streptococcus_salivarius
CA_C10023IS2401FE_t5M16__bin.6	6	2226458	648401	100	0	1	0.999685	NO	k__Bacteria|p__Actinobacteria|c__Actinobacteria|o__Bifidobacteriales|f__Bifidobacteriaceae|g__Bifidobacterium|s__Bifidobacterium_breve
CA_C10023IS2401FE_t5M16__bin.8	109	1625863	20899	81.6384	0.757062	0.961678	0.882243	YES	k__Bacteria|p__Firmicutes|c__Bacilli|o__Lactobacillales|f__Streptococcaceae|g__Streptococcus|s__Streptococcus_parasanguinis
CA_C10023MS2385SA_t0M15__bin.1	150	2402606	31913	98.4797	0.619369	0.942681	0.963315	NO	k__Bacteria|p__Bacteroidetes|c__Bacteroidia|o__Bacteroidales|f__Prevotellaceae|g__Prevotella|s__Prevotella_nanceiensis
CA_C10023MS2385SA_t0M15__bin.12	294	1085862	4269	62.9183	4.31694	0.976635	0.945601	YES	k__Bacteria|p__Firmicutes|c__Bacilli|o__Lactobacillales|f__Streptococcaceae|g__Streptococcus|s__Streptococcus_sp
CA_C10023MS2385SA_t0M15__bin.13	169	3031790	28973	97.9917	0.675676	0.951468	0.965021	NO	k__Bacteria|p__Bacteroidetes|c__Bacteroidia|o__Bacteroidales|f__Prevotellaceae|g__Prevotella|s__Prevotella_melaninogenica
CA_C10023MS2385SA_t0M15__bin.17	32	1303809	73607	50.6667	0	0.988742	0.95298	NO	k__Bacteria|p__Actinobacteria|c__Actinobacteria|o__Micrococcales|f__Micrococcaceae|g__Rothia|s__Rothia_mucilaginosa
CA_C10023MS2385SA_t0M15__bin.19	93	1689876	28309	58.6276	0.371747	0.107158	0.709243	YES	k__Bacteria|p__Bacteroidetes|c__Bacteroidia|o__Bacteroidales|f__Prevotellaceae|g__Prevotella|s__Prevotella_sp
CA_C10023MS2385SA_t0M15__bin.20	410	1215822	3228	69.0829	1.28748	0.995882	0.960256	NO	k__Bacteria|p__Proteobacteria|c__Epsilonproteobacteria|o__Campylobacterales|f__Campylobacteraceae|g__Campylobacter|s__Campylobacter_concisus
CA_C10023MS2385SA_t0M15__bin.5	83	2178793	52954	97.8249	0	0.958521	0.95932	NO	k__Bacteria|p__Bacteroidetes|c__Bacteroidia|o__Bacteroidales|f__Porphyromonadaceae|g__Porphyromonas|s__Porphyromonas_somerae
CA_C10023MS2385SA_t0M15__bin.9	98	2184168	37273	95.7559	0.477076	0.130577	0.757477	YES	k__Bacteria|p__Bacteroidetes|c__Bacteroidia|o__Bacteroidales|f__Prevotellaceae|g__Prevotella|s__Prevotella_sp
CA_C10023MS2386FE_t0M15__bin.17	82	2994513	60000	97.7987	0.377358	0.0807372	0.728967	YES	k__Bacteria|p__Bacteroidetes|c__Bacteroidia|o__Bacteroidales|f__Prevotellaceae|g__Prevotella|s__Prevotella_sp
CA_C10023MS2386FE_t0M15__bin.18	267	689060	2699	53.2586	1.45455	0.0798102	0.463082	YES	na
CA_C10023MS2386FE_t0M15__bin.19	281	2845278	15352	93.9334	1.06918	0.964514	0.979574	NO	k__Bacteria|p__Bacteroidetes|c__Bacteroidia|o__Bacteroidales|f__Porphyromonadaceae|g__Barnesiella|s__Barnesiella_intestinihominis
CA_C10023MS2386FE_t0M15__bin.2	318	2826388	13351	98.7126	3.36538	0.948508	0.971904	NO	k__Bacteria|p__Bacteroidetes|c__Bacteroidia|o__Bacteroidales|f__Rikenellaceae|g__Alistipes|s__Alistipes_shahii
CA_C10023MS2386FE_t0M15__bin.20	559	2158571	4417	68.1672	2.38325	0.903088	0.946326	YES	k__Bacteria|p__Firmicutes|c__Firmicutes_noname|o__Firmicutes_noname|f__Firmicutes_noname|g__Firmicutes_noname|s__Firmicutes_bacterium
CA_C10023MS2386FE_t0M15__bin.4	282	2266794	11477	92.2945	0.228311	0.982634	0.985491	NO	k__Bacteria|p__Firmicutes|c__Clostridia|o__Clostridiales|f__Ruminococcaceae|g__Ruminococcus|s__Ruminococcus_bicirculans
CA_C10023MS2386FE_t0M15__bin.6	119	4022075	92639	93.639	3.61834	0.994181	0.99223	NO	k__Bacteria|p__Bacteroidetes|c__Bacteroidia|o__Bacteroidales|f__Bacteroidaceae|g__Bacteroides|s__Bacteroides_uniformis
CA_C10023MS2386FE_t0M15__bin.8	176	2016692	18145	94.391	0.961538	0.981801	0.99231	NO	k__Bacteria|p__Bacteroidetes|c__Bacteroidia|o__Bacteroidales|f__Rikenellaceae|g__Alistipes|s__Alistipes_putredinis
CA_C10023MS2386FE_t0M15__bin.9	73	2030861	45198	89.2617	0.838926	0.365181	0.788396	YES	k__Bacteria|p__Firmicutes|c__Clostridia|o__Clostridiales|f__Oscillospiraceae|g__Oscillibacter|s__Oscillibacter_sp
CA_C10023MS2387VA_t0M15__bin.4	347	4866252	25698	97.8393	0.18797	0.948838	0.982281	NO	k__Bacteria|p__Bacteroidetes|c__Bacteroidia|o__Bacteroidales|f__Bacteroidaceae|g__Bacteroides|s__Bacteroides_vulgatus
CA_C10023MS2387VA_t0M15__bin.7	131	2046574	22577	95.3419	2.90064	0.956436	0.984835	NO	k__Bacteria|p__Bacteroidetes|c__Bacteroidia|o__Bacteroidales|f__Rikenellaceae|g__Alistipes|s__Alistipes_putredinis
CA_C10024IS2411FE_t2M15__bin.1	72	5020309	101882	99.0385	0.641026	0.947812	0.98534	NO	k__Bacteria|p__Bacteroidetes|c__Bacteroidia|o__Bacteroidales|f__Porphyromonadaceae|g__Parabacteroides|s__Parabacteroides_sp
CA_C10024IS2411FE_t2M15__bin.4	576	4117159	10197	96.0115	1.64235	0.999979	0.999779	NO	k__Bacteria|p__Proteobacteria|c__Gammaproteobacteria|o__Enterobacteriales|f__Enterobacteriaceae|g__Escherichia|s__Escherichia_coli
CA_C10024IS2411FE_t2M15__bin.6	87	4907870	102328	98.5646	0	0.966941	0.993237	NO	k__Bacteria|p__Bacteroidetes|c__Bacteroidia|o__Bacteroidales|f__Bacteroidaceae|g__Bacteroides|s__Bacteroides_vulgatus
CA_C10024IS2412SA_t2M15__bin.3	51	1679316	44794	91.3333	0	0.976293	0.904908	YES	k__Bacteria|p__Actinobacteria|c__Actinobacteria|o__Micrococcales|f__Micrococcaceae|g__Rothia|s__Rothia_mucilaginosa
CA_C10024IS2412SA_t2M15__bin.4	429	1684603	4637	86.4464	0.143678	0.964922	0.975931	NO	k__Bacteria|p__Firmicutes|c__Bacilli|o__Bacillales|f__Bacillales_noname|g__Gemella|s__Gemella_haemolysans
CA_C10024IS2415FE_t3M15__bin.1	804	3526295	5161	62.2257	1.72414	0.957757	0.969183	NO	k__Bacteria|p__Bacteroidetes|c__Bacteroidia|o__Bacteroidales|f__Porphyromonadaceae|g__Parabacteroides|s__Parabacteroides_distasonis
CA_C10024IS2415FE_t3M15__bin.10	132	3866804	46066	92.3368	0.384615	0.968984	0.985584	NO	k__Bacteria|p__Bacteroidetes|c__Bacteroidia|o__Bacteroidales|f__Porphyromonadaceae|g__Parabacteroides|s__Parabacteroides_johnsonii
CA_C10024IS2415FE_t3M15__bin.11	62	3903827	95047	89.4366	0	0.930603	0.979393	NO	k__Bacteria|p__Firmicutes|c__Clostridia|o__Clostridiales|f__Eubacteriaceae|g__Eubacterium|s__Eubacterium_limosum
CA_C10024IS2415FE_t3M15__bin.12	322	1934612	8477	83.5269	0.292398	0.992688	0.997896	NO	k__Bacteria|p__Firmicutes|c__Clostridia|o__Clostridiales|f__Lachnospiraceae|g__Roseburia|s__Roseburia_sp
CA_C10024IS2415FE_t3M15__bin.13	45	1999802	76041	91.0492	0	0.993685	0.987618	NO	k__Bacteria|p__Actinobacteria|c__Actinobacteria|o__Bifidobacteriales|f__Bifidobacteriaceae|g__Bifidobacterium|s__Bifidobacterium_adolescentis
CA_C10024IS2415FE_t3M15__bin.15	260	2082515	14824	94.884	0.738397	0.962336	0.972614	NO	k__Bacteria|p__Proteobacteria|c__Betaproteobacteria|o__Burkholderiales|f__Sutterellaceae|g__Parasutterella|s__Parasutterella_excrementihominis
CA_C10024IS2415FE_t3M15__bin.16	27	2156200	134624	99.1935	1.6129	0.910473	0.950987	NO	k__Bacteria|p__Actinobacteria|c__Coriobacteriia|o__Coriobacteriales|f__Coriobacteriaceae|g__Collinsella|s__Collinsella_aerofaciens
CA_C10024IS2415FE_t3M15__bin.18	202	3409168	31391	99.4083	0.591716	0.77941	0.854293	YES	k__Bacteria|p__Proteobacteria|c__Deltaproteobacteria|o__Desulfovibrionales|f__Desulfovibrionaceae|g__Bilophila|s__Bilophila_wadsworthia
CA_C10024IS2415FE_t3M15__bin.19	17	1726025	208358	84.7112	1.1976	0.0904081	0.760627	YES	k__Bacteria|p__Firmicutes|c__Bacilli|o__Lactobacillales|f__Carnobacteriaceae|g__Carnobacterium|s__Carnobacterium_sp
CA_C10024IS2415FE_t3M15__bin.2	20	2718624	199536	97.9592	0.680272	0.941626	0.988698	NO	k__Bacteria|p__Verrucomicrobia|c__Verrucomicrobiae|o__Verrucomicrobiales|f__Akkermansiaceae|g__Akkermansia|s__Akkermansia_muciniphila
CA_C10024IS2415FE_t3M15__bin.5	22	4526568	348530	99.0741	0.334821	1	0.999416	NO	k__Bacteria|p__Proteobacteria|c__Gammaproteobacteria|o__Enterobacteriales|f__Enterobacteriaceae|g__Escherichia|s__Escherichia_coli
CA_C10024IS2415FE_t3M15__bin.6	191	1988770	17669	83.3889	1.33333	0.980331	0.905104	YES	k__Bacteria|p__Actinobacteria|c__Actinobacteria|o__Micrococcales|f__Micrococcaceae|g__Rothia|s__Rothia_mucilaginosa
CA_C10024IS2415FE_t3M15__bin.7	28	2307666	116938	98.6559	0.806452	0.845243	0.97007	NO	k__Bacteria|p__Actinobacteria|c__Coriobacteriia|o__Coriobacteriales|f__Coriobacteriaceae|g__Enorma|s__Enorma_massiliensis
CA_C10024IS2415FE_t3M15__bin.9	32	2258456	88513	99.0207	0.115207	0.996025	0.992964	NO	k__Bacteria|p__Actinobacteria|c__Actinobacteria|o__Bifidobacteriales|f__Bifidobacteriaceae|g__Bifidobacterium|s__Bifidobacterium_longum
CA_C10024IS2419FE_t4M15__bin.2	23	2161686	138276	99.1935	1.6129	0.879691	0.912341	YES	k__Bacteria|p__Actinobacteria|c__Coriobacteriia|o__Coriobacteriales|f__Coriobacteriaceae|g__Collinsella|s__Collinsella_aerofaciens
CA_C10024IS2419FE_t4M15__bin.3	235	1932720	13413	85.2444	0	0.981071	0.907617	YES	k__Bacteria|p__Actinobacteria|c__Actinobacteria|o__Micrococcales|f__Micrococcaceae|g__Rothia|s__Rothia_mucilaginosa
CA_C10024IS2419FE_t4M15__bin.5	265	4626890	28445	98.4336	0.501253	0.990598	0.996652	NO	k__Bacteria|p__Bacteroidetes|c__Bacteroidia|o__Bacteroidales|f__Bacteroidaceae|g__Bacteroides|s__Bacteroides_vulgatus
CA_C10024IS2419FE_t4M15__bin.6	27	4495270	352540	98.7765	0.334821	1	0.999619	NO	k__Bacteria|p__Proteobacteria|c__Gammaproteobacteria|o__Enterobacteriales|f__Enterobacteriaceae|g__Escherichia|s__Escherichia_coli
CA_C10024IS2419FE_t4M15__bin.8	151	2079264	20975	95.5492	1.26728	0.998136	0.994645	NO	k__Bacteria|p__Actinobacteria|c__Actinobacteria|o__Bifidobacteriales|f__Bifidobacteriaceae|g__Bifidobacterium|s__Bifidobacterium_longum
CA_C10024IS2419FE_t5M16__bin.11	239	4636899	34432	96.383	0.200501	0.977838	0.994524	NO	k__Bacteria|p__Bacteroidetes|c__Bacteroidia|o__Bacteroidales|f__Bacteroidaceae|g__Bacteroides|s__Bacteroides_vulgatus
CA_C10024IS2419FE_t5M16__bin.5	337	1259789	4122	54.3363	1.34731	0.112013	0.619359	YES	k__Bacteria|p__Firmicutes|c__Bacilli|o__Lactobacillales|f__Carnobacteriaceae|g__Carnobacterium|s__Carnobacterium_sp
CA_C10024IS2419FE_t5M16__bin.6	790	3364742	5186	85.7103	3.15609	0.322813	0.645668	YES	k__Bacteria|p__Bacteroidetes|c__Bacteroidia|o__Bacteroidales|f__Porphyromonadaceae|g__Tannerella|s__Tannerella_sp
CA_C10024IS2419FE_t5M16__bin.7	580	1778157	3217	55.8421	0.566038	0.985534	0.984506	NO	k__Bacteria|p__Bacteroidetes|c__Bacteroidia|o__Bacteroidales|f__Porphyromonadaceae|g__Barnesiella|s__Barnesiella_intestinihominis
CA_C10024IS2419FE_t5M16__bin.8	254	2329769	12906	92.885	1.75439	0.995526	0.998157	NO	k__Bacteria|p__Firmicutes|c__Clostridia|o__Clostridiales|f__Lachnospiraceae|g__Roseburia|s__Roseburia_sp
CA_C10024IS2419FE_t5M16__bin.9	141	4477077	72425	97.7695	0.422867	0.999319	0.99798	NO	k__Bacteria|p__Proteobacteria|c__Gammaproteobacteria|o__Enterobacteriales|f__Enterobacteriaceae|g__Escherichia|s__Escherichia_coli
CA_C10024MS2403SA_t0M15__bin.1	89	3078528	55194	99.3243	0	0.942064	0.963451	NO	k__Bacteria|p__Bacteroidetes|c__Bacteroidia|o__Bacteroidales|f__Prevotellaceae|g__Prevotella|s__Prevotella_melaninogenica
CA_C10024MS2403SA_t0M15__bin.10	52	692620	20205	63.2479	0	0.687794	0.799205	YES	k__Bacteria|p__Candidatus_Saccharibacteria|c__Candidatus_Saccharibacteria_noname|o__Candidatus_Saccharibacteria_noname|f__Candidatus_Saccharibacteria_noname|g__Candidatus_Saccharibacteria_noname|s__Candidatus_Saccharibacteria_bacterium
CA_C10024MS2403SA_t0M15__bin.11	505	1666027	3734	61.3421	1.04167	0.946221	0.945715	YES	k__Bacteria|p__Bacteroidetes|c__Bacteroidia|o__Bacteroidales|f__Prevotellaceae|g__Prevotella|s__Prevotella_nanceiensis
CA_C10024MS2403SA_t0M15__bin.2	273	1550689	7497	91.2048	3.00546	0.962372	0.941888	YES	k__Bacteria|p__Firmicutes|c__Bacilli|o__Lactobacillales|f__Streptococcaceae|g__Streptococcus|s__Streptococcus_sp
CA_C10024MS2403SA_t0M15__bin.3	121	592747	5406	54.5947	0	0.108124	0.673875	YES	na
CA_C10024MS2403SA_t0M15__bin.5	349	1749980	6359	86.6417	3.44311	0.97263	0.95063	NO	k__Bacteria|p__Firmicutes|c__Negativicutes|o__Selenomonadales|f__Veillonellaceae|g__Veillonella|s__Veillonella_sp
CA_C10024MS2403SA_t0M15__bin.6	106	2026764	35402	98.8636	1.81818	0.969562	0.951552	NO	k__Bacteria|p__Proteobacteria|c__Gammaproteobacteria|o__Pasteurellales|f__Pasteurellaceae|g__Haemophilus|s__Haemophilus_parainfluenzae
CA_C10024MS2403SA_t0M15__bin.7	25	2211560	126291	98.6456	0.225734	0.982691	0.954484	NO	k__Bacteria|p__Proteobacteria|c__Betaproteobacteria|o__Neisseriales|f__Neisseriaceae|g__Neisseria|s__Neisseria_meningitidis
CA_C10024MS2403SA_t0M15__bin.9	306	2048605	8569	86.3333	1.33333	0.981967	0.956202	NO	k__Bacteria|p__Actinobacteria|c__Actinobacteria|o__Micrococcales|f__Micrococcaceae|g__Rothia|s__Rothia_mucilaginosa
CA_C10024MS2405VA_t0M15__bin.1	170	1942723	19685	94.2621	0.0927644	0.999981	0.998783	NO	k__Bacteria|p__Firmicutes|c__Bacilli|o__Lactobacillales|f__Lactobacillaceae|g__Lactobacillus|s__Lactobacillus_crispatus
CA_C10026IS2444FE_t1M15__bin.2	96	2994232	62208	99.6255	1.49813	0.995183	0.998261	NO	k__Bacteria|p__Firmicutes|c__Bacilli|o__Lactobacillales|f__Enterococcaceae|g__Enterococcus|s__Enterococcus_faecalis
CA_C10026IS2444FE_t1M15__bin.4	82	2079953	40265	97.7407	0.187266	0.995764	0.998352	NO	k__Bacteria|p__Firmicutes|c__Bacilli|o__Lactobacillales|f__Streptococcaceae|g__Streptococcus|s__Streptococcus_pasteurianus
CA_C10026IS2449FE_t2M15__bin.1	469	1843456	4811	75.575	0.570887	0.999977	0.998806	NO	k__Bacteria|p__Firmicutes|c__Bacilli|o__Bacillales|f__Staphylococcaceae|g__Staphylococcus|s__Staphylococcus_haemolyticus
CA_C10026IS2449FE_t2M15__bin.2	55	2169128	55810	99.2509	0.93633	0.989575	0.997265	NO	k__Bacteria|p__Firmicutes|c__Bacilli|o__Lactobacillales|f__Streptococcaceae|g__Streptococcus|s__Streptococcus_pasteurianus
CA_C10026IS2449FE_t2M15__bin.4	178	2051185	18066	94.7778	0	0.978667	0.906858	YES	k__Bacteria|p__Actinobacteria|c__Actinobacteria|o__Micrococcales|f__Micrococcaceae|g__Rothia|s__Rothia_mucilaginosa
CA_C10026IS2449FE_t2M15__bin.5	51	2821981	89092	98.8764	0.374532	0.999855	0.999487	NO	k__Bacteria|p__Firmicutes|c__Bacilli|o__Lactobacillales|f__Enterococcaceae|g__Enterococcus|s__Enterococcus_faecalis
CA_C10026IS2451FE_t3M15__bin.1	42	2284669	92520	99.8464	0.691244	0.999987	0.993325	NO	k__Bacteria|p__Actinobacteria|c__Actinobacteria|o__Bifidobacteriales|f__Bifidobacteriaceae|g__Bifidobacterium|s__Bifidobacterium_breve
CA_C10026IS2465FE_t4M16__bin.10	37	4704738	268995	98.7149	0.0372024	0.998453	0.998835	NO	k__Bacteria|p__Proteobacteria|c__Gammaproteobacteria|o__Enterobacteriales|f__Enterobacteriaceae|g__Escherichia|s__Escherichia_coli
CA_C10026IS2465FE_t4M16__bin.15	33	2555482	135988	92.9825	0.292398	0.900633	0.979768	NO	k__Bacteria|p__Firmicutes|c__Clostridia|o__Clostridiales|f__Lachnospiraceae|g__Blautia|s__Ruminococcus_gnavus
CA_C10026IS2465FE_t4M16__bin.2	88	1560739	31140	70.6101	0.460829	1	0.997745	NO	k__Bacteria|p__Actinobacteria|c__Actinobacteria|o__Bifidobacteriales|f__Bifidobacteriaceae|g__Bifidobacterium|s__Bifidobacterium_longum
CA_C10026IS2465FE_t4M16__bin.3	339	1662682	6168	72.2985	1.68971	0.999958	0.999161	NO	k__Bacteria|p__Actinobacteria|c__Actinobacteria|o__Bifidobacteriales|f__Bifidobacteriaceae|g__Bifidobacterium|s__Bifidobacterium_bifidum
CA_C10026IS2465FE_t4M16__bin.8	42	3283079	140930	50	0	0.99977	0.997903	NO	k__Bacteria|p__Proteobacteria|c__Gammaproteobacteria|o__Enterobacteriales|f__Enterobacteriaceae|g__Klebsiella|s__Klebsiella_pneumoniae
CA_C10026MS2439SA_t0M15__bin.10	270	1533673	8066	58.7774	1.72414	0.954519	0.959156	NO	k__Bacteria|p__Firmicutes|c__Negativicutes|o__Selenomonadales|f__Veillonellaceae|g__Veillonella|s__Veillonella_atypica
CA_C10026MS2439SA_t0M15__bin.12	238	1760403	10636	92.1702	3.59281	0.973767	0.953291	NO	k__Bacteria|p__Firmicutes|c__Negativicutes|o__Selenomonadales|f__Veillonellaceae|g__Veillonella|s__Veillonella_dispar
CA_C10026MS2439SA_t0M15__bin.13	482	1693946	3999	68.6667	2.88889	0.99285	0.952273	NO	k__Bacteria|p__Actinobacteria|c__Actinobacteria|o__Micrococcales|f__Micrococcaceae|g__Rothia|s__Rothia_mucilaginosa
CA_C10026MS2439SA_t0M15__bin.15	409	1508105	4094	71.5054	3.2197	0.994563	0.965791	NO	k__Bacteria|p__Proteobacteria|c__Gammaproteobacteria|o__Pasteurellales|f__Pasteurellaceae|g__Haemophilus|s__Haemophilus_parainfluenzae
CA_C10026MS2439SA_t0M15__bin.17	233	1869178	12086	73.4975	3.46654	0.133482	0.695028	YES	na
CA_C10026MS2439SA_t0M15__bin.18	562	1513200	2669	53.0169	2.16612	0.803224	0.819751	YES	k__Bacteria|p__Actinobacteria|c__Actinobacteria|o__Actinomycetales|f__Actinomycetaceae|g__Actinomyces|s__Actinomyces_sp
CA_C10026MS2439SA_t0M15__bin.19	500	1504730	3174	50	0	0.974459	0.974903	NO	k__Bacteria|p__Bacteroidetes|c__Bacteroidia|o__Bacteroidales|f__Prevotellaceae|g__Prevotella|s__Prevotella_pallens
CA_C10026MS2439SA_t0M15__bin.2	274	1602989	8147	93.3971	1.0929	0.943953	0.924067	YES	k__Bacteria|p__Firmicutes|c__Bacilli|o__Lactobacillales|f__Streptococcaceae|g__Streptococcus|s__Streptococcus_sp
CA_C10026MS2439SA_t0M15__bin.21	413	1395038	3800	64.1849	1.10063	0.967085	0.954997	NO	k__Bacteria|p__Bacteroidetes|c__Bacteroidia|o__Bacteroidales|f__Porphyromonadaceae|g__Porphyromonas|s__Porphyromonas_somerae
CA_C10026MS2439SA_t0M15__bin.23	556	1755547	3338	59.0427	3.55105	0.947638	0.943708	YES	k__Bacteria|p__Bacteroidetes|c__Bacteroidia|o__Bacteroidales|f__Prevotellaceae|g__Prevotella|s__Prevotella_nanceiensis
CA_C10026MS2439SA_t0M15__bin.6	299	3098532	14954	95.1014	4.26239	0.954349	0.958446	NO	k__Bacteria|p__Bacteroidetes|c__Bacteroidia|o__Bacteroidales|f__Prevotellaceae|g__Prevotella|s__Prevotella_melaninogenica
CA_C10026MS2439SA_t0M15__bin.7	366	1203241	3509	66.8811	0.69774	0.985637	0.949663	YES	k__Bacteria|p__Firmicutes|c__Bacilli|o__Lactobacillales|f__Streptococcaceae|g__Streptococcus|s__Streptococcus_infantis
CA_C10026MS2439SA_t0M15__bin.9	129	2092810	28223	97.4417	1.42965	0.99543	0.960279	NO	k__Bacteria|p__Proteobacteria|c__Betaproteobacteria|o__Neisseriales|f__Neisseriaceae|g__Neisseria|s__Neisseria_meningitidis
CA_C10026MS2440FE_t0M15__bin.2	55	2198007	53204	98.7179	0.99359	0.964475	0.991107	NO	k__Bacteria|p__Bacteroidetes|c__Bacteroidia|o__Bacteroidales|f__Rikenellaceae|g__Alistipes|s__Alistipes_putredinis
CA_C10026MS2440FE_t0M15__bin.4	459	3041736	9251	91.8294	1.50943	0.935331	0.966889	NO	k__Bacteria|p__Bacteroidetes|c__Bacteroidia|o__Bacteroidales|f__Porphyromonadaceae|g__Barnesiella|s__Barnesiella_intestinihominis
CA_C10026MS2440FE_t0M15__bin.6	414	3061776	10669	88.3173	3.52564	0.927977	0.958991	NO	k__Bacteria|p__Bacteroidetes|c__Bacteroidia|o__Bacteroidales|f__Rikenellaceae|g__Alistipes|s__Alistipes_sp
CA_C10026MS2440FE_t0M15__bin.7	554	1809401	3554	73.5078	2.04082	0.983923	0.977962	NO	k__Bacteria|p__Verrucomicrobia|c__Verrucomicrobiae|o__Verrucomicrobiales|f__Akkermansiaceae|g__Akkermansia|s__Akkermansia_sp
CA_C10026MS2441VA_t0M15__bin.1	182	1249113	9645	91.9943	0.929204	0.974018	0.984771	NO	k__Bacteria|p__Firmicutes|c__Bacilli|o__Lactobacillales|f__Lactobacillaceae|g__Lactobacillus|s__Lactobacillus_iners
CA_C10029IS2496FE_t1M15__bin.10	20	1225990	77405	82.1347	0.228311	0.991713	0.984655	NO	k__Bacteria|p__Actinobacteria|c__Actinobacteria|o__Bifidobacteriales|f__Bifidobacteriaceae|g__Gardnerella|s__Gardnerella_vaginalis
CA_C10029IS2496FE_t1M15__bin.2	315	1156842	4051	71.2914	1.41844	0.127096	0.558608	YES	na
CA_C10029IS2496FE_t1M15__bin.7	95	1375543	25561	97.3118	0.672043	0.989608	0.967083	NO	k__Bacteria|p__Actinobacteria|c__Coriobacteriia|o__Coriobacteriales|f__Atopobiaceae|g__Atopobium|s__Atopobium_vaginae
CA_C10029IS2496FE_t1M15__bin.9	324	1058156	3530	62.5056	1.34228	0.117933	0.607201	YES	k__Bacteria|p__Firmicutes|c__Clostridia|o__Clostridiales|f__Clostridiaceae|g__Clostridium|s__Clostridium_sp
CA_C10029IS2499FE_t2M15__bin.12	66	3739407	82534	65.8621	0	0.974542	0.985878	NO	k__Bacteria|p__Bacteroidetes|c__Bacteroidia|o__Bacteroidales|f__Bacteroidaceae|g__Bacteroides|s__Bacteroides_uniformis
CA_C10029IS2499FE_t2M15__bin.2	50	3630355	102916	62.3123	0.593312	0.998952	0.997865	NO	k__Bacteria|p__Bacteroidetes|c__Bacteroidia|o__Bacteroidales|f__Bacteroidaceae|g__Bacteroides|s__Bacteroides_thetaiotaomicron
CA_C10029IS2499FE_t2M15__bin.3	355	5113280	23314	55.5172	0	0.979617	0.987387	NO	k__Bacteria|p__Bacteroidetes|c__Bacteroidia|o__Bacteroidales|f__Bacteroidaceae|g__Bacteroides|s__Bacteroides_cellulosilyticus
CA_C10029IS2499FE_t2M15__bin.5	66	3693335	80982	75.397	0	0.973014	0.992179	NO	k__Bacteria|p__Bacteroidetes|c__Bacteroidia|o__Bacteroidales|f__Porphyromonadaceae|g__Parabacteroides|s__Parabacteroides_distasonis
CA_C10029IS2499FE_t2M15__bin.6	72	2736906	58100	55.1587	3.94737	0.980449	0.991696	NO	k__Bacteria|p__Bacteroidetes|c__Bacteroidia|o__Bacteroidales|f__Bacteroidaceae|g__Bacteroides|s__Bacteroides_vulgatus
CA_C10029IS2500SA_t2M15__bin.2	52	1950336	54954	98.5227	0.170455	0.993313	0.98659	NO	k__Bacteria|p__Proteobacteria|c__Gammaproteobacteria|o__Pasteurellales|f__Pasteurellaceae|g__Haemophilus|s__Haemophilus_parainfluenzae
CA_C10029IS2500SA_t2M15__bin.4	113	1841286	31067	97.8142	0.819672	0.89872	0.957961	NO	k__Bacteria|p__Firmicutes|c__Bacilli|o__Lactobacillales|f__Carnobacteriaceae|g__Granulicatella|s__Granulicatella_elegans
CA_C10029IS2500SA_t2M15__bin.5	114	1954508	26772	96.5388	0	0.982217	0.955029	NO	k__Bacteria|p__Proteobacteria|c__Betaproteobacteria|o__Neisseriales|f__Neisseriaceae|g__Neisseria|s__Neisseria_flavescens
CA_C10029IS2500SA_t2M15__bin.7	63	1195648	30032	57.8586	1.19522	0.987393	0.95684	NO	k__Bacteria|p__Firmicutes|c__Bacilli|o__Lactobacillales|f__Streptococcaceae|g__Streptococcus|s__Streptococcus_mitis
CA_C10029IS2503FE_t3M15__bin.1	407	3057285	10478	97.5701	0.134409	0.980224	0.989891	NO	k__Bacteria|p__Firmicutes|c__Clostridia|o__Clostridiales|f__Clostridiaceae|g__Clostridium|s__Clostridium_perfringens
CA_C10029IS2503FE_t3M15__bin.12	69	2577565	60191	60.3448	0	0.88042	0.952996	NO	k__Bacteria|p__Bacteroidetes|c__Bacteroidia|o__Bacteroidales|f__Bacteroidaceae|g__Bacteroides|s__Bacteroides_plebeius
CA_C10029IS2503FE_t3M15__bin.14	209	2655311	18867	97.2846	0.221314	0.999834	0.99944	NO	k__Bacteria|p__Firmicutes|c__Bacilli|o__Lactobacillales|f__Enterococcaceae|g__Enterococcus|s__Enterococcus_faecalis
CA_C10029IS2503FE_t3M15__bin.15	444	4803103	15272	88.6843	1.07335	0.999607	0.999091	NO	k__Bacteria|p__Bacteroidetes|c__Bacteroidia|o__Bacteroidales|f__Bacteroidaceae|g__Bacteroides|s__Bacteroides_thetaiotaomicron
CA_C10029IS2503FE_t3M15__bin.17	66	4453696	105694	97.4883	0.384615	0.97963	0.99276	NO	k__Bacteria|p__Bacteroidetes|c__Bacteroidia|o__Bacteroidales|f__Porphyromonadaceae|g__Parabacteroides|s__Parabacteroides_distasonis
CA_C10029IS2503FE_t3M15__bin.2	97	1843999	27285	95.1518	0	0.996686	0.960509	NO	k__Bacteria|p__Firmicutes|c__Bacilli|o__Lactobacillales|f__Streptococcaceae|g__Streptococcus|s__Streptococcus_parasanguinis
CA_C10029IS2503FE_t3M15__bin.20	39	2181667	95663	95.2381	0	0.996107	0.992351	NO	k__Bacteria|p__Actinobacteria|c__Actinobacteria|o__Bifidobacteriales|f__Bifidobacteriaceae|g__Bifidobacterium|s__Bifidobacterium_longum
CA_C10029IS2503FE_t3M15__bin.3	54	2294108	65597	55.1724	0	0.503976	0.801351	YES	k__Bacteria|p__Bacteroidetes|c__Bacteroidia|o__Bacteroidales|f__Bacteroidaceae|g__Bacteroides|s__Bacteroides_sp
CA_C10029IS2503FE_t3M15__bin.5	194	4728746	38258	94.7648	0.75188	0.980916	0.989601	NO	k__Bacteria|p__Bacteroidetes|c__Bacteroidia|o__Bacteroidales|f__Bacteroidaceae|g__Bacteroides|s__Bacteroides_dorei
CA_C10029IS2503FE_t3M15__bin.8	47	5338725	151294	97.7284	1.45414	0.994905	0.996966	NO	k__Bacteria|p__Proteobacteria|c__Gammaproteobacteria|o__Enterobacteriales|f__Enterobacteriaceae|g__Raoultella|s__Raoultella_ornithinolytica
CA_C10029IS2503FE_t3M15__bin.9	381	3568909	12426	89.9408	0	0.965735	0.984448	NO	k__Bacteria|p__Proteobacteria|c__Deltaproteobacteria|o__Desulfovibrionales|f__Desulfovibrionaceae|g__Bilophila|s__Bilophila_wadsworthia
CA_C10029MS2491SA_t0M15__bin.10	451	1673097	4119	56.8966	0	0.996239	0.980187	NO	k__Bacteria|p__Proteobacteria|c__Betaproteobacteria|o__Neisseriales|f__Neisseriaceae|g__Neisseria|s__Neisseria_mucosa
CA_C10029MS2491SA_t0M15__bin.11	378	1355197	3938	58.4139	1.34449	0.11308	0.550579	YES	na
CA_C10029MS2491SA_t0M15__bin.13	321	2810271	16215	97.008	2.4268	0.899776	0.954542	NO	k__Bacteria|p__Bacteroidetes|c__Bacteroidia|o__Bacteroidales|f__Prevotellaceae|g__Prevotella|s__Prevotella_pallens
CA_C10029MS2491SA_t0M15__bin.14	153	1754162	18264	93.4132	0.299401	0.98477	0.959451	NO	k__Bacteria|p__Firmicutes|c__Negativicutes|o__Selenomonadales|f__Veillonellaceae|g__Veillonella|s__Veillonella_dispar
CA_C10029MS2491SA_t0M15__bin.16	85	1311601	27193	88.5081	0	0.974491	0.943015	YES	k__Bacteria|p__Actinobacteria|c__Coriobacteriia|o__Coriobacteriales|f__Atopobiaceae|g__Atopobium|s__Atopobium_sp
CA_C10029MS2491SA_t0M15__bin.17	101	1378467	19053	95.48	0.199601	0.163309	0.750161	YES	k__Bacteria|p__Firmicutes|c__Negativicutes|o__Selenomonadales|f__Veillonellaceae|g__Veillonella|s__Veillonella_parvula
CA_C10029MS2491SA_t0M15__bin.20	270	1265000	5802	85.0946	0	0.944032	0.939975	YES	k__Bacteria|p__Firmicutes|c__Clostridia|o__Clostridiales|f__Eubacteriaceae|g__Eubacterium|s__Eubacterium_sulci
CA_C10029MS2491SA_t0M15__bin.22	372	1509948	4708	73.7905	1.02686	0.921258	0.914845	YES	k__Bacteria|p__Actinobacteria|c__Actinobacteria|o__Actinomycetales|f__Actinomycetaceae|g__Trueperella|s__Trueperella_pyogenes
CA_C10029MS2491SA_t0M15__bin.23	336	1310266	4376	55.2889	0.955556	0.993018	0.964691	NO	k__Bacteria|p__Actinobacteria|c__Actinobacteria|o__Micrococcales|f__Micrococcaceae|g__Rothia|s__Rothia_mucilaginosa
CA_C10029MS2491SA_t0M15__bin.24	109	1559846	21875	98.5629	1.23752	0.977841	0.978004	NO	k__Bacteria|p__Firmicutes|c__Negativicutes|o__Selenomonadales|f__Veillonellaceae|g__Megasphaera|s__Megasphaera_micronuciformis
CA_C10029MS2491SA_t0M15__bin.25	287	1611318	6740	86.1848	1.34281	0.992879	0.969848	NO	k__Bacteria|p__Actinobacteria|c__Actinobacteria|o__Actinomycetales|f__Actinomycetaceae|g__Actinomyces|s__Actinomyces_graevenitzii
CA_C10029MS2491SA_t0M15__bin.26	348	1193112	3741	73.7922	2.74987	0.960925	0.929606	YES	k__Bacteria|p__Firmicutes|c__Bacilli|o__Lactobacillales|f__Streptococcaceae|g__Streptococcus|s__Streptococcus_sp
CA_C10029MS2491SA_t0M15__bin.4	220	1431683	9079	76.8214	0.707676	0.978552	0.971732	NO	k__Bacteria|p__Firmicutes|c__Negativicutes|o__Selenomonadales|f__Veillonellaceae|g__Veillonella|s__Veillonella_atypica
CA_C10029MS2491SA_t0M15__bin.7	406	2732652	9981	93.5575	3.11322	0.912984	0.947933	YES	k__Bacteria|p__Bacteroidetes|c__Bacteroidia|o__Bacteroidales|f__Prevotellaceae|g__Prevotella|s__Prevotella_salivae
CA_C10029MS2491SA_t0M15__bin.8	355	1109220	3322	70.6349	3.78932	0.916624	0.86224	YES	k__Bacteria|p__Firmicutes|c__Erysipelotrichia|o__Erysipelotrichales|f__Erysipelotrichaceae|g__Solobacterium|s__Solobacterium_moorei
CA_C10029MS2492FE_t0M15__bin.12	89	714061	10640	60.3448	0.862069	0.949297	0.971556	NO	k__Bacteria|p__Firmicutes|c__Negativicutes|o__Selenomonadales|f__Veillonellaceae|g__Dialister|s__Dialister_invisus
CA_C10029MS2492FE_t0M15__bin.13	174	3691796	33416	97.2139	1.81903	0.912758	0.984041	NO	k__Bacteria|p__Bacteroidetes|c__Bacteroidia|o__Bacteroidales|f__Bacteroidaceae|g__Bacteroides|s__Bacteroides_coprocola
CA_C10029MS2492FE_t0M15__bin.14	152	4029589	37309	95.6989	0	0.931553	0.989826	NO	k__Bacteria|p__Bacteroidetes|c__Bacteroidia|o__Bacteroidales|f__Porphyromonadaceae|g__Odoribacter|s__Odoribacter_sp
CA_C10029MS2492FE_t0M15__bin.15	116	3602750	55665	79.6552	0	0.977707	0.984223	NO	k__Bacteria|p__Bacteroidetes|c__Bacteroidia|o__Bacteroidales|f__Bacteroidaceae|g__Bacteroides|s__Bacteroides_stercoris
CA_C10029MS2492FE_t0M15__bin.16	142	2773361	31049	60.6897	3.44828	0.936741	0.986328	NO	k__Bacteria|p__Bacteroidetes|c__Bacteroidia|o__Bacteroidales|f__Bacteroidaceae|g__Bacteroides|s__Bacteroides_massiliensis
CA_C10029MS2492FE_t0M15__bin.19	77	3294123	68973	93.4442	1.74129	0.926901	0.963008	NO	k__Bacteria|p__Bacteroidetes|c__Bacteroidia|o__Bacteroidales|f__Bacteroidaceae|g__Bacteroides|s__Bacteroides_plebeius
CA_C10029MS2492FE_t0M15__bin.2	400	1133663	2989	51.9592	0	0.471998	0.749535	YES	k__Bacteria|p__Firmicutes|c__Clostridia|o__Clostridiales|f__Oscillospiraceae|g__Oscillibacter|s__Oscillibacter_sp
CA_C10029MS2492FE_t0M15__bin.20	34	1951383	117504	94.7115	1.44231	0.997983	0.997151	NO	k__Bacteria|p__Bacteroidetes|c__Bacteroidia|o__Bacteroidales|f__Rikenellaceae|g__Alistipes|s__Alistipes_putredinis
CA_C10029MS2492FE_t0M15__bin.21	22	1883767	103912	95.9732	0	0.117504	0.786179	YES	k__Bacteria|p__Firmicutes|c__Clostridia|o__Clostridiales|f__Clostridiaceae|g__Clostridium|s__Clostridium_sp
CA_C10029MS2492FE_t0M15__bin.22	60	2712265	65438	93.7888	0	0.972811	0.984741	NO	k__Bacteria|p__Proteobacteria|c__Betaproteobacteria|o__Burkholderiales|f__Burkholderiaceae|g__Burkholderia|s__Burkholderia_sp
CA_C10029MS2492FE_t0M15__bin.24	180	4746314	51153	79.6552	0	0.940139	0.988891	NO	k__Bacteria|p__Bacteroidetes|c__Bacteroidia|o__Bacteroidales|f__Bacteroidaceae|g__Bacteroides|s__Bacteroides_vulgatus
CA_C10029MS2492FE_t0M15__bin.27	548	1683347	3188	50.8621	0	0.91971	0.953611	NO	k__Bacteria|p__Firmicutes|c__Clostridia|o__Clostridiales|f__Lachnospiraceae|g__Roseburia|s__Roseburia_faecis
CA_C10029MS2492FE_t0M15__bin.29	453	1926379	5193	79.9941	3.53741	0.935075	0.956714	NO	k__Bacteria|p__Firmicutes|c__Clostridia|o__Clostridiales|f__Ruminococcaceae|g__Faecalibacterium|s__Faecalibacterium_prausnitzii
CA_C10029MS2492FE_t0M15__bin.6	74	3715771	77779	74.4828	0	0.977413	0.98619	NO	k__Bacteria|p__Bacteroidetes|c__Bacteroidia|o__Bacteroidales|f__Bacteroidaceae|g__Bacteroides|s__Bacteroides_uniformis
CA_C10029MS2492FE_t0M15__bin.9	637	3548420	7418	87.9717	0.974359	0.991461	0.986998	NO	k__Bacteria|p__Bacteroidetes|c__Bacteroidia|o__Bacteroidales|f__Porphyromonadaceae|g__Parabacteroides|s__Parabacteroides_distasonis
CA_C10029MS2493VA_t0M16__bin.1	112	1072628	14568	91.4585	0.442478	0.994395	0.993465	NO	k__Bacteria|p__Firmicutes|c__Bacilli|o__Lactobacillales|f__Lactobacillaceae|g__Lactobacillus|s__Lactobacillus_iners
CA_C10029MS2494SK_t0M15__bin.1	459	2001807	5223	74.8465	0.657895	0.999932	0.99758	NO	k__Bacteria|p__Actinobacteria|c__Actinobacteria|o__Propionibacteriales|f__Propionibacteriaceae|g__Propionibacterium|s__Propionibacterium_acnes
CA_C10029MS2494SK_t0M15__bin.2	247	2114452	13668	95.7061	1.2429	0.985261	0.991685	NO	k__Bacteria|p__Firmicutes|c__Bacilli|o__Bacillales|f__Staphylococcaceae|g__Staphylococcus|s__Staphylococcus_haemolyticus
CA_C10031IS2530FE_t1M15__bin.1	280	900163	3420	58.2241	0.0806452	0.977236	0.974715	NO	k__Bacteria|p__Actinobacteria|c__Coriobacteriia|o__Coriobacteriales|f__Coriobacteriales_noname|g__Coriobacteriales_noname|s__Coriobacteriales_bacterium
CA_C10031IS2530FE_t1M15__bin.13	311	1696373	6849	89.247	1.01796	0.982058	0.956969	NO	k__Bacteria|p__Firmicutes|c__Negativicutes|o__Selenomonadales|f__Veillonellaceae|g__Veillonella|s__Veillonella_dispar
CA_C10031IS2530FE_t1M15__bin.15	80	1400911	30903	98.1183	0	0.968259	0.951753	NO	k__Bacteria|p__Actinobacteria|c__Coriobacteriia|o__Coriobacteriales|f__Atopobiaceae|g__Atopobium|s__Atopobium_vaginae
CA_C10031IS2530FE_t1M15__bin.16	31	1359939	79328	75	0	0.989943	0.986225	NO	k__Bacteria|p__Actinobacteria|c__Actinobacteria|o__Bifidobacteriales|f__Bifidobacteriaceae|g__Gardnerella|s__Gardnerella_vaginalis
CA_C10031IS2530FE_t1M15__bin.18	290	1049437	3961	75.0167	3.42113	0.958701	0.978328	NO	k__Bacteria|p__Firmicutes|c__Bacilli|o__Lactobacillales|f__Lactobacillaceae|g__Lactobacillus|s__Lactobacillus_iners
CA_C10031IS2530FE_t1M15__bin.19	311	2373170	11487	95.943	0.0548246	0.99762	0.99545	NO	k__Bacteria|p__Actinobacteria|c__Actinobacteria|o__Propionibacteriales|f__Propionibacteriaceae|g__Propionibacterium|s__Propionibacterium_acnes
CA_C10031IS2530FE_t1M15__bin.20	683	4682858	9697	96.4826	1.70102	0.990868	0.989478	NO	k__Bacteria|p__Proteobacteria|c__Gammaproteobacteria|o__Pseudomonadales|f__Pseudomonadaceae|g__Pseudomonas|s__Pseudomonas_sp
CA_C10031IS2530FE_t1M15__bin.23	278	1555171	7375	86.4621	1.00671	0.1178	0.665373	YES	k__Bacteria|p__Firmicutes|c__Clostridia|o__Clostridiales|f__Clostridiaceae|g__Clostridium|s__Clostridium_sp
CA_C10031IS2530FE_t1M15__bin.4	154	2089803	22921	96.7243	1.46396	0.970359	0.985204	NO	k__Bacteria|p__Bacteroidetes|c__Bacteroidia|o__Bacteroidales|f__Prevotellaceae|g__Prevotella|s__Prevotella_bivia
CA_C10031IS2530FE_t1M15__bin.6	443	2548041	8161	82.3769	3.87385	0.967717	0.958719	NO	k__Bacteria|p__Bacteroidetes|c__Bacteroidia|o__Bacteroidales|f__Prevotellaceae|g__Prevotella|s__Prevotella_timonensis
CA_C10031IS2530FE_t1M15__bin.7	45	1499839	56419	86.8794	0	0.140851	0.804179	YES	k__Bacteria|p__Firmicutes|c__Clostridia|o__Clostridiales|f__Clostridiales_noname|g__Clostridiales_noname|s__Clostridiales_bacterium
CA_C10031IS2530FE_t1M15__bin.8	154	1450753	15493	94.3713	0.319361	0.993832	0.994113	NO	k__Bacteria|p__Firmicutes|c__Negativicutes|o__Selenomonadales|f__Veillonellaceae|g__Megasphaera|s__Megasphaera_sp
CA_C10031IS2534SA_t2M15__bin.2	26	1711149	92967	78.8214	0.199203	0.960894	0.938335	YES	k__Bacteria|p__Firmicutes|c__Bacilli|o__Lactobacillales|f__Streptococcaceae|g__Streptococcus|s__Streptococcus_mitis
CA_C10031IS2537FE_t3M15__bin.12	5	1335061	438792	65.2074	0	0.994797	0.991198	NO	k__Bacteria|p__Actinobacteria|c__Actinobacteria|o__Bifidobacteriales|f__Bifidobacteriaceae|g__Bifidobacterium|s__Bifidobacterium_longum
CA_C10031IS2537FE_t3M15__bin.2	382	1210691	3524	58.6494	1.599	0.966254	0.966499	NO	k__Bacteria|p__Firmicutes|c__Bacilli|o__Bacillales|f__Bacillales_noname|g__Gemella|s__Gemella_haemolysans
CA_C10031IS2537FE_t3M15__bin.5	234	1550058	9388	84.5479	4.41525	0.997595	0.963641	NO	k__Bacteria|p__Firmicutes|c__Tissierellia|o__Tissierellales|f__Peptoniphilaceae|g__Peptoniphilus|s__Peptoniphilus_lacrimalis
CA_C10031IS2537FE_t3M15__bin.6	12	1121519	123580	62	0	0.97224	0.906617	YES	k__Bacteria|p__Actinobacteria|c__Actinobacteria|o__Micrococcales|f__Micrococcaceae|g__Rothia|s__Rothia_mucilaginosa
CA_C10031IS2537FE_t3M15__bin.8	86	1955522	40650	96.6017	0.531915	0.995873	0.990862	NO	k__Bacteria|p__Firmicutes|c__Bacilli|o__Lactobacillales|f__Streptococcaceae|g__Streptococcus|s__Streptococcus_anginosus
CA_C10031IS2541FE_t4M15__bin.1	41	3868596	192798	71.6506	0.10334	0.999195	0.994337	NO	k__Bacteria|p__Proteobacteria|c__Gammaproteobacteria|o__Enterobacteriales|f__Enterobacteriaceae|g__Klebsiella|s__Klebsiella_oxytoca
CA_C10031IS2541FE_t4M15__bin.10	136	1874430	19864	97.9042	0	0.982057	0.954289	NO	k__Bacteria|p__Firmicutes|c__Negativicutes|o__Selenomonadales|f__Veillonellaceae|g__Veillonella|s__Veillonella_dispar
CA_C10031IS2541FE_t4M15__bin.2	513	1960620	4449	84.372	2.57073	0.988807	0.99633	NO	k__Bacteria|p__Actinobacteria|c__Actinobacteria|o__Actinomycetales|f__Actinomycetaceae|g__Actinomyces|s__Actinomyces_urogenitalis
CA_C10031IS2541FE_t4M15__bin.4	36	3496313	183080	77.5958	0.0744048	0.997955	0.999065	NO	k__Bacteria|p__Proteobacteria|c__Gammaproteobacteria|o__Enterobacteriales|f__Enterobacteriaceae|g__Escherichia|s__Escherichia_coli
CA_C10031IS2541FE_t4M15__bin.7	49	2207638	61359	99.9424	1.24424	0.999993	0.994597	NO	k__Bacteria|p__Actinobacteria|c__Actinobacteria|o__Bifidobacteriales|f__Bifidobacteriaceae|g__Bifidobacterium|s__Bifidobacterium_breve
CA_C10031IS2541FE_t4M15__bin.8	115	2110756	30620	95.3333	0.944444	0.977759	0.906923	YES	k__Bacteria|p__Actinobacteria|c__Actinobacteria|o__Micrococcales|f__Micrococcaceae|g__Rothia|s__Rothia_mucilaginosa
CA_C10031IS2541FE_t4M15__bin.9	17	1508369	214743	96.4545	0.0584112	0.969965	0.974904	NO	k__Bacteria|p__Actinobacteria|c__Actinobacteria|o__Bifidobacteriales|f__Bifidobacteriaceae|g__Scardovia|s__Scardovia_wiggsiae
CA_C10031IS2541FE_t5M16__bin.10	37	2028800	129780	97.6048	1.1976	0.989508	0.973091	NO	k__Bacteria|p__Firmicutes|c__Negativicutes|o__Selenomonadales|f__Veillonellaceae|g__Veillonella|s__Veillonella_parvula
CA_C10031IS2541FE_t5M16__bin.14	26	2675186	187236	62.5	0.0372024	1	0.999102	NO	k__Bacteria|p__Proteobacteria|c__Gammaproteobacteria|o__Enterobacteriales|f__Enterobacteriaceae|g__Escherichia|s__Escherichia_coli
CA_C10031IS2541FE_t5M16__bin.3	6	1113642	709907	75.8621	0	0.961051	0.932555	YES	k__Bacteria|p__Actinobacteria|c__Actinobacteria|o__Streptomycetales|f__Streptomycetaceae|g__Streptomyces|s__Streptomyces_cattleya
CA_C10031IS2541FE_t5M16__bin.6	23	2020845	140979	96.0829	0.460829	0.98986	0.993643	NO	k__Bacteria|p__Actinobacteria|c__Actinobacteria|o__Bifidobacteriales|f__Bifidobacteriaceae|g__Bifidobacterium|s__Bifidobacterium_bifidum
CA_C10031IS2541FE_t5M16__bin.9	40	1461460	63150	73.5594	0	0.99999	0.994499	NO	k__Bacteria|p__Actinobacteria|c__Actinobacteria|o__Bifidobacteriales|f__Bifidobacteriaceae|g__Bifidobacterium|s__Bifidobacterium_breve
CA_C10031MS2525SA_t0M15__bin.11	245	1422937	7588	50.8621	0	0.960148	0.949231	YES	k__Bacteria|p__Firmicutes|c__Negativicutes|o__Selenomonadales|f__Veillonellaceae|g__Veillonella|s__Veillonella_atypica
CA_C10031MS2525SA_t0M15__bin.12	193	2060454	15485	94.6436	0.419287	0.940401	0.94646	YES	k__Bacteria|p__Bacteroidetes|c__Bacteroidia|o__Bacteroidales|f__Porphyromonadaceae|g__Porphyromonas|s__Porphyromonas_somerae
CA_C10031MS2525SA_t0M15__bin.13	334	1970193	7651	79.544	2.33108	0.175789	0.604859	YES	na
CA_C10031MS2525SA_t0M15__bin.18	81	1849021	32065	70.1577	0	0.955432	0.981294	NO	k__Bacteria|p__Bacteroidetes|c__Bacteroidia|o__Bacteroidales|f__Prevotellaceae|g__Prevotella|s__Prevotella_pallens
CA_C10031MS2525SA_t0M15__bin.20	251	2474317	16068	97.7431	0.844595	0.932451	0.963519	NO	k__Bacteria|p__Bacteroidetes|c__Bacteroidia|o__Bacteroidales|f__Prevotellaceae|g__Prevotella|s__Prevotella_nanceiensis
CA_C10031MS2525SA_t0M15__bin.22	121	938829	10699	71.7742	0.268817	0.981321	0.944136	YES	k__Bacteria|p__Actinobacteria|c__Coriobacteriia|o__Coriobacteriales|f__Atopobiaceae|g__Atopobium|s__Atopobium_sp
CA_C10031MS2525SA_t0M15__bin.23	217	1463327	8884	92.9078	1.30024	0.972644	0.967504	NO	k__Bacteria|p__Firmicutes|c__Clostridia|o__Clostridiales|f__Eubacteriaceae|g__Eubacterium|s__Eubacterium_sulci
CA_C10031MS2525SA_t0M15__bin.24	243	1610988	9356	96.6667	2.85714	0.873509	0.864136	YES	k__Bacteria|p__Firmicutes|c__Erysipelotrichia|o__Erysipelotrichales|f__Erysipelotrichaceae|g__Solobacterium|s__Solobacterium_moorei
CA_C10031MS2525SA_t0M15__bin.25	293	1029784	3922	68.8525	2.45902	0.972591	0.942089	YES	k__Bacteria|p__Firmicutes|c__Bacilli|o__Lactobacillales|f__Streptococcaceae|g__Streptococcus|s__Streptococcus_sp
CA_C10031MS2525SA_t0M15__bin.31	205	1734444	12357	92.3154	1.61677	0.980626	0.961642	NO	k__Bacteria|p__Firmicutes|c__Negativicutes|o__Selenomonadales|f__Veillonellaceae|g__Veillonella|s__Veillonella_dispar
CA_C10031MS2525SA_t0M15__bin.32	471	1735309	4132	76.3862	0.238095	0.945521	0.943029	YES	k__Bacteria|p__Bacteroidetes|c__Flavobacteriia|o__Flavobacteriales|f__Flavobacteriaceae|g__Capnocytophaga|s__Capnocytophaga_gingivalis
CA_C10031MS2525SA_t0M15__bin.35	164	3106403	28828	97.6351	0	0.96987	0.981635	NO	k__Bacteria|p__Bacteroidetes|c__Bacteroidia|o__Bacteroidales|f__Prevotellaceae|g__Prevotella|s__Prevotella_shahii
CA_C10031MS2525SA_t0M15__bin.37	379	1027307	2810	63.5099	2.80899	0.875357	0.892192	YES	k__Bacteria|p__Fusobacteria|c__Fusobacteriia|o__Fusobacteriales|f__Fusobacteriaceae|g__Fusobacterium|s__Fusobacterium_periodonticum
CA_C10031MS2525SA_t0M15__bin.7	380	1234476	3512	77.0026	0.864198	0.988206	0.962842	NO	k__Bacteria|p__Proteobacteria|c__Epsilonproteobacteria|o__Campylobacterales|f__Campylobacteraceae|g__Campylobacter|s__Campylobacter_concisus
CA_C10031MS2526FE_t0M15__bin.10	141	1567154	21168	80.1312	2.01342	0.473259	0.800094	YES	k__Bacteria|p__Firmicutes|c__Clostridia|o__Clostridiales|f__Oscillospiraceae|g__Oscillibacter|s__Oscillibacter_sp
CA_C10031MS2526FE_t0M15__bin.102	58	2030484	53651	88.9262	0	0.296625	0.797454	YES	k__Bacteria|p__Firmicutes|c__Firmicutes_noname|o__Firmicutes_noname|f__Firmicutes_noname|g__Firmicutes_noname|s__Firmicutes_bacterium
CA_C10031MS2526FE_t0M15__bin.106	118	1925928	26014	66.0781	0	0.1497	0.74652	YES	k__Bacteria|p__Bacteroidetes|c__Bacteroidia|o__Bacteroidales|f__Prevotellaceae|g__Prevotella|s__Prevotella_sp
CA_C10031MS2526FE_t0M15__bin.107	88	2454000	49268	91.7468	0.961538	0.958685	0.989383	NO	k__Bacteria|p__Bacteroidetes|c__Bacteroidia|o__Bacteroidales|f__Rikenellaceae|g__Alistipes|s__Alistipes_sp
CA_C10031MS2526FE_t0M15__bin.108	62	1964846	55449	62.069	0	0.306007	0.77804	YES	k__Bacteria|p__Bacteroidetes|c__Bacteroidia|o__Bacteroidales|f__Prevotellaceae|g__Prevotella|s__Prevotella_sp
CA_C10031MS2526FE_t0M15__bin.11	435	1358052	3226	51.6458	0	0.328884	0.676715	YES	k__Bacteria|p__Firmicutes|c__Firmicutes_noname|o__Firmicutes_noname|f__Firmicutes_noname|g__Firmicutes_noname|s__Firmicutes_bacterium
CA_C10031MS2526FE_t0M15__bin.111	73	2429774	50953	91.9463	0	0.156253	0.759646	YES	k__Bacteria|p__Firmicutes|c__Clostridia|o__Clostridiales|f__Ruminococcaceae|g__Ruminococcus|s__Ruminococcus_sp
CA_C10031MS2526FE_t0M15__bin.113	35	4447154	280273	89.3214	0.679977	0.989258	0.997036	NO	k__Bacteria|p__Proteobacteria|c__Gammaproteobacteria|o__Enterobacteriales|f__Enterobacteriaceae|g__Raoultella|s__Raoultella_ornithinolytica
CA_C10031MS2526FE_t0M15__bin.114	21	1340506	128394	53.4483	0.862069	0.814261	0.981663	NO	k__Bacteria|p__Firmicutes|c__Clostridia|o__Clostridiales|f__Ruminococcaceae|g__Ruminococcus|s__Ruminococcus_sp
CA_C10031MS2526FE_t0M15__bin.115	82	2624961	55795	97.9866	0.671141	0.927933	0.981301	NO	k__Bacteria|p__Firmicutes|c__Clostridia|o__Clostridiales|f__Eubacteriaceae|g__Eubacterium|s__Eubacterium_eligens
CA_C10031MS2526FE_t0M15__bin.116	95	2498856	43214	98.1687	1.11111	0.76326	0.891865	YES	k__Bacteria|p__Bacteroidetes|c__Bacteroidia|o__Bacteroidales|f__Prevotellaceae|g__Prevotella|s__Prevotella_sp
CA_C10031MS2526FE_t0M15__bin.120	85	2009488	34747	98.2036	0.598802	0.9542	0.991458	NO	k__Bacteria|p__Firmicutes|c__Negativicutes|o__Selenomonadales|f__Acidaminococcaceae|g__Phascolarctobacterium|s__Phascolarctobacterium_succinatutens
CA_C10031MS2526FE_t0M15__bin.125	14	1930733	517318	97.3154	0	0.126625	0.824652	YES	k__Bacteria|p__Firmicutes|c__Clostridia|o__Clostridiales|f__Clostridiaceae|g__Clostridium|s__Clostridium_sp
CA_C10031MS2526FE_t0M15__bin.127	33	2828611	155388	96.5064	0.480769	0.935831	0.971893	NO	k__Bacteria|p__Bacteroidetes|c__Bacteroidia|o__Bacteroidales|f__Rikenellaceae|g__Alistipes|s__Alistipes_sp
CA_C10031MS2526FE_t0M15__bin.128	19	2589254	196242	96.9807	1.54589	0.229459	0.796039	YES	k__Bacteria|p__Firmicutes|c__Clostridia|o__Clostridiales|f__Clostridiaceae|g__Clostridium|s__Clostridium_sp
CA_C10031MS2526FE_t0M15__bin.129	69	1785094	46056	82.1588	0.671141	0.204011	0.798261	YES	k__Bacteria|p__Firmicutes|c__Clostridia|o__Clostridia_noname|f__Clostridia_noname|g__Clostridia_noname|s__Clostridia_bacterium
CA_C10031MS2526FE_t0M15__bin.13	237	2018554	14154	89.7961	0.70922	0.811012	0.919225	YES	k__Bacteria|p__Firmicutes|c__Firmicutes_noname|o__Firmicutes_noname|f__Firmicutes_noname|g__Firmicutes_noname|s__Firmicutes_bacterium
CA_C10031MS2526FE_t0M15__bin.130	113	2321390	34831	89.3876	0.805369	0.252937	0.790047	YES	k__Bacteria|p__Firmicutes|c__Firmicutes_noname|o__Firmicutes_noname|f__Firmicutes_noname|g__Firmicutes_noname|s__Firmicutes_bacterium
CA_C10031MS2526FE_t0M15__bin.14	48	1664052	61151	90.421	0	0.850307	0.960579	NO	k__Bacteria|p__Firmicutes|c__Firmicutes_noname|o__Firmicutes_noname|f__Firmicutes_noname|g__Firmicutes_noname|s__Firmicutes_bacterium
CA_C10031MS2526FE_t0M15__bin.15	32	1621674	98778	91.9355	0.806452	0.437991	0.808858	YES	k__Bacteria|p__Actinobacteria|c__Coriobacteriia|o__Coriobacteriales|f__Coriobacteriaceae|g__Senegalimassilia|s__Senegalimassilia_anaerobia
CA_C10031MS2526FE_t0M15__bin.17	416	1596251	4223	63.2804	1.19048	0.0801864	0.462935	YES	na
CA_C10031MS2526FE_t0M15__bin.18	75	1936976	37843	95.9677	1.6129	0.0687093	0.797509	YES	k__Bacteria|p__Firmicutes|c__Clostridia|o__Clostridiales|f__Clostridiaceae|g__Clostridium|s__Clostridium_sp
CA_C10031MS2526FE_t0M15__bin.19	51	1704568	54583	92.3029	2.01342	0.276819	0.795516	YES	k__Bacteria|p__Firmicutes|c__Firmicutes_noname|o__Firmicutes_noname|f__Firmicutes_noname|g__Firmicutes_noname|s__Firmicutes_bacterium
CA_C10031MS2526FE_t0M15__bin.20	17	1976482	171644	92.6174	0	0.827506	0.922876	YES	k__Bacteria|p__Firmicutes|c__Firmicutes_noname|o__Firmicutes_noname|f__Firmicutes_noname|g__Firmicutes_noname|s__Firmicutes_bacterium
CA_C10031MS2526FE_t0M15__bin.22	27	1931779	106048	93.9388	1.34228	0.0539155	0.772974	YES	k__Bacteria|p__Firmicutes|c__Clostridia|o__Clostridiales|f__Clostridiaceae|g__Clostridium|s__Clostridium_sp
CA_C10031MS2526FE_t0M15__bin.25	421	1448206	3858	68.715	0.727069	0.909464	0.945311	YES	k__Bacteria|p__Firmicutes|c__Firmicutes_noname|o__Firmicutes_noname|f__Firmicutes_noname|g__Firmicutes_noname|s__Firmicutes_bacterium
CA_C10031MS2526FE_t0M15__bin.26	209	2243345	15115	65.9938	0	0.222609	0.69707	YES	k__Bacteria|p__Proteobacteria|c__Betaproteobacteria|o__Burkholderiales|f__Sutterellaceae|g__Sutterella|s__Sutterella_parvirubra
CA_C10031MS2526FE_t0M15__bin.27	532	1714369	3552	75.4325	3.32278	0.946683	0.953556	NO	k__Bacteria|p__Proteobacteria|c__Betaproteobacteria|o__Burkholderiales|f__Sutterellaceae|g__Parasutterella|s__Parasutterella_excrementihominis
CA_C10031MS2526FE_t0M15__bin.3	616	1631142	2782	50.3796	0	0.9639	0.973531	NO	k__Bacteria|p__Proteobacteria|c__Deltaproteobacteria|o__Desulfovibrionales|f__Desulfovibrionaceae|g__Bilophila|s__Bilophila_wadsworthia
CA_C10031MS2526FE_t0M15__bin.30	401	1678722	5091	72.7105	1.34228	0.251826	0.729476	YES	k__Bacteria|p__Firmicutes|c__Firmicutes_noname|o__Firmicutes_noname|f__Firmicutes_noname|g__Firmicutes_noname|s__Firmicutes_bacterium
CA_C10031MS2526FE_t0M15__bin.32	172	2678805	27072	73.0076	1.34228	0.648447	0.857059	YES	k__Bacteria|p__Firmicutes|c__Firmicutes_noname|o__Firmicutes_noname|f__Firmicutes_noname|g__Firmicutes_noname|s__Firmicutes_bacterium
CA_C10031MS2526FE_t0M15__bin.33	45	1988481	81225	99.1935	0.268817	0.0876767	0.814148	YES	k__Bacteria|p__Firmicutes|c__Clostridia|o__Clostridiales|f__Clostridiaceae|g__Clostridium|s__Clostridium_sp
CA_C10031MS2526FE_t0M15__bin.34	181	1857467	14884	86.6179	0.671141	0.937234	0.968743	NO	k__Bacteria|p__Firmicutes|c__Firmicutes_noname|o__Firmicutes_noname|f__Firmicutes_noname|g__Firmicutes_noname|s__Firmicutes_bacterium
CA_C10031MS2526FE_t0M15__bin.48	248	1051518	4920	59.9294	0.847458	0.0486496	0.552998	YES	na
CA_C10031MS2526FE_t0M15__bin.5	86	1101870	19855	53.4274	0	0.413076	0.789983	YES	k__Bacteria|p__Firmicutes|c__Clostridia|o__Clostridiales|f__Oscillospiraceae|g__Oscillibacter|s__Oscillibacter_sp
CA_C10031MS2526FE_t0M15__bin.50	108	2487249	40185	88.7856	0.929368	0.123699	0.734288	YES	k__Bacteria|p__Bacteroidetes|c__Bacteroidia|o__Bacteroidales|f__Prevotellaceae|g__Prevotella|s__Prevotella_sp
CA_C10031MS2526FE_t0M15__bin.51	198	2670025	19212	92.9874	0.95679	0.297545	0.773947	YES	k__Bacteria|p__Bacteroidetes|c__Bacteroidia|o__Bacteroidales|f__Prevotellaceae|g__Prevotella|s__Prevotella_sp
CA_C10031MS2526FE_t0M15__bin.52	505	1886588	4305	83.4795	2.88006	0.954699	0.922219	YES	k__Bacteria|p__Actinobacteria|c__Actinobacteria|o__Actinomycetales|f__Actinomycetaceae|g__Actinomyces|s__Actinomyces_odontolyticus
CA_C10031MS2526FE_t0M15__bin.53	47	1599662	53159	97.3958	1.25	0.100328	0.770976	YES	k__Bacteria|p__Proteobacteria|c__Betaproteobacteria|o__Burkholderiales|f__Sutterellaceae|g__Sutterella|s__Sutterella_sp
CA_C10031MS2526FE_t0M15__bin.54	416	1319453	3318	67.6355	1.6317	0.0726214	0.458667	YES	na
CA_C10031MS2526FE_t0M15__bin.55	29	1435283	69525	91.7031	0.699301	0.0636829	0.778804	YES	k__Bacteria|p__Firmicutes|c__Clostridia|o__Clostridiales|f__Clostridiaceae|g__Clostridium|s__Clostridium_sp
CA_C10031MS2526FE_t0M15__bin.6	223	1987976	12852	73.2413	0.892857	0.940063	0.963655	NO	k__Bacteria|p__Firmicutes|c__Clostridia|o__Clostridiales|f__Ruminococcaceae|g__Faecalibacterium|s__Faecalibacterium_prausnitzii
CA_C10031MS2526FE_t0M15__bin.61	23	737897	56586	66.8539	0	0.144603	0.74512	YES	k__Bacteria|p__Firmicutes|c__Clostridia|o__Clostridiales|f__Clostridiaceae|g__Clostridium|s__Clostridium_sp
CA_C10031MS2526FE_t0M15__bin.62	395	1915773	6179	85.3244	1.34228	0.145102	0.571932	YES	na
CA_C10031MS2526FE_t0M15__bin.63	576	4680117	11555	87.0299	1.59774	0.953414	0.982348	NO	k__Bacteria|p__Bacteroidetes|c__Bacteroidia|o__Bacteroidales|f__Bacteroidaceae|g__Bacteroides|s__Bacteroides_vulgatus
CA_C10031MS2526FE_t0M15__bin.64	85	3030969	69750	99.3007	1.8648	0.102751	0.776928	YES	k__Bacteria|p__Firmicutes|c__Clostridia|o__Clostridiales|f__Ruminococcaceae|g__Faecalibacterium|s__Faecalibacterium_sp
CA_C10031MS2526FE_t0M15__bin.65	406	3081030	10290	93.4736	2.74376	0.869355	0.940011	YES	k__Bacteria|p__Firmicutes|c__Clostridia|o__Clostridiales|f__Ruminococcaceae|g__Ruminococcaceae_noname|s__Ruminococcaceae_bacterium
CA_C10031MS2526FE_t0M15__bin.68	229	2164770	13883	94.005	4.03226	0.247363	0.721386	YES	k__Bacteria|p__Actinobacteria|c__Coriobacteriia|o__Eggerthellales|f__Eggerthellaceae|g__Slackia|s__Slackia_piriformis
CA_C10031MS2526FE_t0M15__bin.70	27	2409639	132920	99.1987	0.961538	0.938887	0.98183	NO	k__Bacteria|p__Bacteroidetes|c__Bacteroidia|o__Bacteroidales|f__Rikenellaceae|g__Alistipes|s__Alistipes_putredinis
CA_C10031MS2526FE_t0M15__bin.73	177	4014881	43206	91.5097	1.83395	0.970373	0.97981	NO	k__Bacteria|p__Bacteroidetes|c__Bacteroidia|o__Bacteroidales|f__Bacteroidaceae|g__Bacteroides|s__Bacteroides_uniformis
CA_C10031MS2526FE_t0M15__bin.75	150	2212349	21891	96.659	3.74424	0.803358	0.903043	YES	k__Bacteria|p__Actinobacteria|c__Coriobacteriia|o__Coriobacteriales|f__Coriobacteriaceae|g__Senegalimassilia|s__Senegalimassilia_anaerobia
CA_C10031MS2526FE_t0M15__bin.77	290	3686460	18313	91.3799	0	0.95724	0.992963	NO	k__Bacteria|p__Bacteroidetes|c__Bacteroidia|o__Bacteroidales|f__Porphyromonadaceae|g__Odoribacter|s__Odoribacter_splanchnicus
CA_C10031MS2526FE_t0M15__bin.78	279	1442365	6807	61.3793	1.72414	0.401818	0.774841	YES	k__Bacteria|p__Firmicutes|c__Clostridia|o__Clostridiales|f__Oscillospiraceae|g__Oscillibacter|s__Oscillibacter_sp
CA_C10031MS2526FE_t0M15__bin.79	462	1693688	4166	61.776	4.58613	0.228555	0.610928	YES	k__Bacteria|p__Firmicutes|c__Clostridia|o__Clostridiales|f__Lachnospiraceae|g__Roseburia|s__Roseburia_sp
CA_C10031MS2526FE_t0M15__bin.80	294	1957133	8977	68.6545	1.12763	0.222246	0.705558	YES	k__Bacteria|p__Bacteroidetes|c__Bacteroidia|o__Bacteroidales|f__Prevotellaceae|g__Prevotella|s__Prevotella_sp
CA_C10031MS2526FE_t0M15__bin.81	65	2596733	58478	97.651	0	0.195383	0.791917	YES	k__Bacteria|p__Firmicutes|c__Clostridia|o__Clostridiales|f__Clostridiaceae|g__Clostridium|s__Clostridium_sp
CA_C10031MS2526FE_t0M15__bin.86	308	3971817	19121	59.8276	1.72414	0.998849	0.994212	NO	k__Bacteria|p__Proteobacteria|c__Gammaproteobacteria|o__Enterobacteriales|f__Enterobacteriaceae|g__Escherichia|s__Escherichia_coli
CA_C10031MS2526FE_t0M15__bin.9	197	3025543	29289	90.3714	1.57005	0.796076	0.904089	YES	k__Bacteria|p__Firmicutes|c__Clostridia|o__Clostridiales|f__Clostridiaceae|g__Clostridium|s__Clostridium_sp
CA_C10031MS2526FE_t0M15__bin.93	271	2813207	16330	93.5568	2.80193	0.89108	0.960311	NO	k__Bacteria|p__Firmicutes|c__Firmicutes_noname|o__Firmicutes_noname|f__Firmicutes_noname|g__Firmicutes_noname|s__Firmicutes_bacterium
CA_C10031MS2526FE_t0M15__bin.94	15	1391954	139066	71.8121	0	0.0807037	0.81464	YES	k__Bacteria|p__Firmicutes|c__Firmicutes_noname|o__Firmicutes_noname|f__Firmicutes_noname|g__Firmicutes_noname|s__Firmicutes_bacterium
CA_C10031MS2526FE_t0M15__bin.97	58	2730204	69189	97.5806	1.07527	0.122333	0.768188	YES	k__Bacteria|p__Firmicutes|c__Clostridia|o__Clostridiales|f__Ruminococcaceae|g__Faecalibacterium|s__Faecalibacterium_sp
CA_C10031MS2527VA_t0M15__bin.10	13	787162	70090	52.0958	0	0.94946	0.993843	NO	k__Bacteria|p__Firmicutes|c__Negativicutes|o__Selenomonadales|f__Veillonellaceae|g__Veillonellaceae_noname|s__Veillonellaceae_bacterium
CA_C10031MS2527VA_t0M15__bin.11	87	2622320	56474	94.6429	0.833333	0.969293	0.96551	NO	k__Bacteria|p__Bacteroidetes|c__Bacteroidia|o__Bacteroidales|f__Prevotellaceae|g__Prevotella|s__Prevotella_timonensis
CA_C10031MS2527VA_t0M15__bin.2	26	1284570	64445	68.9125	0	0.11576	0.781918	YES	k__Bacteria|p__Firmicutes|c__Clostridia|o__Clostridiales|f__Clostridiales_noname|g__Clostridiales_noname|s__Clostridiales_bacterium
CA_C10031MS2527VA_t0M15__bin.3	272	912267	3757	75.6554	0.160514	0.969141	0.974269	NO	k__Bacteria|p__Fusobacteria|c__Fusobacteriia|o__Fusobacteriales|f__Leptotrichiaceae|g__Sneathia|s__Sneathia_sanguinegens
CA_C10031MS2527VA_t0M15__bin.4	23	1506803	140036	96.5726	0	0.964927	0.97804	NO	k__Bacteria|p__Actinobacteria|c__Coriobacteriia|o__Coriobacteriales|f__Coriobacteriales_noname|g__Coriobacteriales_noname|s__Coriobacteriales_bacterium
CA_C10031MS2527VA_t0M15__bin.5	69	1405324	35745	99.1935	0.806452	0.989455	0.966932	NO	k__Bacteria|p__Actinobacteria|c__Coriobacteriia|o__Coriobacteriales|f__Atopobiaceae|g__Atopobium|s__Atopobium_vaginae
CA_C10031MS2527VA_t0M15__bin.6	15	970962	116112	60.1979	0	0.994651	0.990271	NO	k__Bacteria|p__Actinobacteria|c__Actinobacteria|o__Bifidobacteriales|f__Bifidobacteriaceae|g__Gardnerella|s__Gardnerella_vaginalis
CA_C10031MS2527VA_t0M15__bin.8	78	2145453	42438	98.3108	0.337838	0.984628	0.99354	NO	k__Bacteria|p__Bacteroidetes|c__Bacteroidia|o__Bacteroidales|f__Prevotellaceae|g__Prevotella|s__Prevotella_bivia
CA_C10031MS2528SK_t0M15__bin.1	487	1263994	2641	50.7024	0.97561	0.999941	0.998915	NO	k__Bacteria|p__Actinobacteria|c__Actinobacteria|o__Propionibacteriales|f__Propionibacteriaceae|g__Propionibacterium|s__Propionibacterium_acnes
CA_C10031MS2528SK_t0M15__bin.2	48	1502259	43246	98.6682	0	0.99299	0.984803	NO	k__Bacteria|p__Actinobacteria|c__Actinobacteria|o__Bifidobacteriales|f__Bifidobacteriaceae|g__Gardnerella|s__Gardnerella_vaginalis
CA_C10031MS2528SK_t0M15__bin.4	85	1396284	26743	97.5806	0.806452	0.981713	0.963947	NO	k__Bacteria|p__Actinobacteria|c__Coriobacteriia|o__Coriobacteriales|f__Atopobiaceae|g__Atopobium|s__Atopobium_vaginae
CA_C10031MS2528SK_t0M15__bin.7	459	1954172	5154	85.6982	0.506757	0.963394	0.970899	NO	k__Bacteria|p__Bacteroidetes|c__Bacteroidia|o__Bacteroidales|f__Prevotellaceae|g__Prevotella|s__Prevotella_bivia
CA_C10032IS2551FE_t2M15__bin.1	529	1925986	3979	77.2445	2.7548	0.99919	0.996467	NO	k__Bacteria|p__Actinobacteria|c__Actinobacteria|o__Propionibacteriales|f__Propionibacteriaceae|g__Propionibacterium|s__Propionibacterium_acnes
CA_C10032IS2551FE_t2M15__bin.2	430	1317764	3305	52.4236	1.40169	0.980539	0.979401	NO	k__Bacteria|p__Actinobacteria|c__Actinobacteria|o__Bifidobacteriales|f__Bifidobacteriaceae|g__Bifidobacterium|s__Bifidobacterium_longum
CA_C10032IS2551FE_t2M15__bin.3	1785	5973017	3692	59.8552	2.62566	0.79083	0.839488	YES	k__Bacteria|p__Proteobacteria|c__Alphaproteobacteria|o__Rhizobiales|f__Bradyrhizobiaceae|g__Bradyrhizobium|s__Bradyrhizobium_sp
CA_C10032IS2552SA_t2M15__bin.2	38	1440097	53065	73.5311	0.338983	0.995406	0.960047	NO	k__Bacteria|p__Firmicutes|c__Bacilli|o__Lactobacillales|f__Streptococcaceae|g__Streptococcus|s__Streptococcus_parasanguinis
CA_C10032IS2555FE_t3M15__bin.1	86	1957367	51070	97.9962	0.818182	0.992066	0.955713	NO	k__Bacteria|p__Proteobacteria|c__Gammaproteobacteria|o__Pasteurellales|f__Pasteurellaceae|g__Haemophilus|s__Haemophilus_parainfluenzae
CA_C10032IS2555FE_t3M15__bin.3	450	2773980	8670	95.2871	1.40449	0.989601	0.994937	NO	k__Bacteria|p__Firmicutes|c__Bacilli|o__Lactobacillales|f__Enterococcaceae|g__Enterococcus|s__Enterococcus_faecalis
CA_C10032IS2555FE_t3M15__bin.6	40	1740471	58045	84.7458	0.734463	0.994518	0.974566	NO	k__Bacteria|p__Firmicutes|c__Bacilli|o__Lactobacillales|f__Streptococcaceae|g__Streptococcus|s__Streptococcus_parasanguinis
CA_C10032IS2555FE_t3M15__bin.7	13	1802109	199653	99.4939	0.199601	0.22984	0.803708	YES	k__Bacteria|p__Firmicutes|c__Negativicutes|o__Selenomonadales|f__Veillonellaceae|g__Veillonella|s__Veillonella_sp
CA_C10032IS2555FE_t3M15__bin.9	180	2527690	22936	98.5456	2.06066	0.960521	0.986607	NO	k__Bacteria|p__Firmicutes|c__Bacilli|o__Bacillales|f__Staphylococcaceae|g__Staphylococcus|s__Staphylococcus_epidermidis
CA_C10032IS2559FE_t4M15__bin.1	40	3012415	123821	54.8779	0.385802	0.953933	0.92324	YES	k__Bacteria|p__Proteobacteria|c__Gammaproteobacteria|o__Enterobacteriales|f__Enterobacteriaceae|g__Enterobacter|s__Enterobacter_sp
CA_C10032IS2559FE_t4M15__bin.2	258	4323844	24469	56.0345	3.44828	0.984692	0.965828	NO	k__Bacteria|p__Proteobacteria|c__Gammaproteobacteria|o__Enterobacteriales|f__Enterobacteriaceae|g__Kosakonia|s__Kosakonia_cowanii
CA_C10032IS2559FE_t4M15__bin.4	31	3119086	154552	68.03	0.0372024	0.996098	0.99847	NO	k__Bacteria|p__Proteobacteria|c__Gammaproteobacteria|o__Enterobacteriales|f__Enterobacteriaceae|g__Citrobacter|s__Citrobacter_sp
CA_C10032IS2559FE_t4M15__bin.5	46	4752297	177020	63.7931	0	0.990493	0.991977	NO	k__Bacteria|p__Proteobacteria|c__Gammaproteobacteria|o__Enterobacteriales|f__Enterobacteriaceae|g__Klebsiella|s__Klebsiella_oxytoca
CA_C10032IS2559FE_t4M15__bin.9	50	1877024	69396	80.2395	0	0.988263	0.998036	NO	k__Bacteria|p__Firmicutes|c__Negativicutes|o__Selenomonadales|f__Acidaminococcaceae|g__Acidaminococcus|s__Acidaminococcus_intestini
CA_C10032IS2559FE_t5M16__bin.1	190	2350339	21562	91.9559	2.21169	0.814564	0.867774	YES	k__Bacteria|p__Actinobacteria|c__Actinobacteria|o__Actinomycetales|f__Actinomycetaceae|g__Actinomyces|s__Actinomyces_sp
CA_C10032IS2559FE_t5M16__bin.11	24	2189348	141698	99.4012	0	0.889942	0.992731	NO	k__Bacteria|p__Firmicutes|c__Negativicutes|o__Selenomonadales|f__Veillonellaceae|g__Veillonella|s__Veillonella_seminalis
CA_C10032IS2559FE_t5M16__bin.5	644	5344482	12062	95.226	2.16573	0.980759	0.983637	NO	k__Bacteria|p__Firmicutes|c__Clostridia|o__Clostridiales|f__Lachnospiraceae|g__Lachnoclostridium|s__Clostridium_bolteae
CA_C10032IS2559FE_t5M16__bin.6	194	4532081	40075	96.0653	0.496032	0.997248	0.998449	NO	k__Bacteria|p__Proteobacteria|c__Gammaproteobacteria|o__Enterobacteriales|f__Enterobacteriaceae|g__Escherichia|s__Escherichia_coli
CA_C10032IS2559FE_t5M16__bin.8	248	831031	3700	51.7241	0	0.998464	0.95278	NO	k__Bacteria|p__Firmicutes|c__Bacilli|o__Lactobacillales|f__Streptococcaceae|g__Streptococcus|s__Streptococcus_peroris
CA_C10032MS2543SA_t0M15__bin.10	399	1870402	5631	86.0445	4.5	0.987755	0.955061	NO	k__Bacteria|p__Proteobacteria|c__Gammaproteobacteria|o__Pasteurellales|f__Pasteurellaceae|g__Haemophilus|s__Haemophilus_parainfluenzae
CA_C10032MS2543SA_t0M15__bin.11	386	1553362	4690	82.1605	0.246914	0.983014	0.951313	NO	k__Bacteria|p__Proteobacteria|c__Epsilonproteobacteria|o__Campylobacterales|f__Campylobacteraceae|g__Campylobacter|s__Campylobacter_concisus
CA_C10032MS2543SA_t0M15__bin.12	420	1369733	3449	64.2279	1.04822	0.966893	0.957827	NO	k__Bacteria|p__Bacteroidetes|c__Bacteroidia|o__Bacteroidales|f__Porphyromonadaceae|g__Porphyromonas|s__Porphyromonas_somerae
CA_C10032MS2543SA_t0M15__bin.14	483	2523684	6432	84.1751	1.2012	0.97532	0.963325	NO	k__Bacteria|p__Bacteroidetes|c__Bacteroidia|o__Bacteroidales|f__Prevotellaceae|g__Prevotella|s__Prevotella_melaninogenica
CA_C10032MS2543SA_t0M15__bin.17	201	2363432	21954	78.5809	1.53904	0.954918	0.965065	NO	k__Bacteria|p__Bacteroidetes|c__Bacteroidia|o__Bacteroidales|f__Prevotellaceae|g__Prevotella|s__Prevotella_histicola
CA_C10032MS2543SA_t0M15__bin.2	91	1975514	35752	75.2891	0.817844	0.115381	0.773602	YES	k__Bacteria|p__Bacteroidetes|c__Bacteroidia|o__Bacteroidales|f__Prevotellaceae|g__Prevotella|s__Prevotella_sp
CA_C10032MS2543SA_t0M15__bin.27	50	2134736	104827	98.8713	0.112867	0.983997	0.98853	NO	k__Bacteria|p__Proteobacteria|c__Betaproteobacteria|o__Neisseriales|f__Neisseriaceae|g__Neisseria|s__Neisseria_meningitidis
CA_C10032MS2543SA_t0M15__bin.28	224	1910807	13250	94.0528	0.773453	0.966316	0.951109	NO	k__Bacteria|p__Firmicutes|c__Negativicutes|o__Selenomonadales|f__Veillonellaceae|g__Veillonella|s__Veillonella_dispar
CA_C10032MS2543SA_t0M15__bin.29	279	1642291	7483	91.0877	4.0255	0.952747	0.941144	YES	k__Bacteria|p__Firmicutes|c__Bacilli|o__Lactobacillales|f__Streptococcaceae|g__Streptococcus|s__Streptococcus_sp
CA_C10032MS2543SA_t0M15__bin.3	199	937796	5615	53.4483	0	0.982757	0.946978	YES	k__Bacteria|p__Actinobacteria|c__Coriobacteriia|o__Coriobacteriales|f__Atopobiaceae|g__Atopobium|s__Atopobium_sp
CA_C10032MS2543SA_t0M15__bin.4	54	649703	23804	61.1111	3.56125	0.739751	0.803445	YES	k__Bacteria|p__Candidatus_Saccharibacteria|c__Candidatus_Saccharibacteria_noname|o__Candidatus_Saccharibacteria_noname|f__Candidatus_Saccharibacteria_noname|g__Candidatus_Saccharibacteria_noname|s__Candidatus_Saccharibacteria_bacterium
CA_C10032MS2543SA_t0M15__bin.8	22	1608413	95908	52.4212	0	0.978715	0.975764	NO	k__Bacteria|p__Bacteroidetes|c__Bacteroidia|o__Bacteroidales|f__Prevotellaceae|g__Prevotella|s__Prevotella_nanceiensis
CA_C10032MS2543SA_t0M15__bin.9	275	1923005	9346	82.3333	4.88889	0.995568	0.96527	NO	k__Bacteria|p__Actinobacteria|c__Actinobacteria|o__Micrococcales|f__Micrococcaceae|g__Rothia|s__Rothia_mucilaginosa
CA_C10032MS2544FE_t0M15__bin.10	214	2364837	16007	97.7629	0	0.823435	0.918807	YES	k__Bacteria|p__Firmicutes|c__Firmicutes_noname|o__Firmicutes_noname|f__Firmicutes_noname|g__Firmicutes_noname|s__Firmicutes_bacterium
CA_C10032MS2544FE_t0M15__bin.11	191	1920456	14810	90.739	2.72109	0.960375	0.973512	NO	k__Bacteria|p__Firmicutes|c__Clostridia|o__Clostridiales|f__Ruminococcaceae|g__Faecalibacterium|s__Faecalibacterium_prausnitzii
CA_C10032MS2544FE_t0M15__bin.13	11	796860	132047	61.3338	0	0.0797749	0.825525	YES	k__Bacteria|p__Proteobacteria|c__Alphaproteobacteria|o__Rhodospirillales|f__Acetobacteraceae|g__Acetobacter|s__Acetobacter_sp
CA_C10032MS2544FE_t0M15__bin.14	136	1592280	15247	92.4731	0	0.14144	0.741998	YES	k__Bacteria|p__Proteobacteria|c__Alphaproteobacteria|o__Rhodospirillales|f__Rhodospirillaceae|g__Azospirillum|s__Azospirillum_sp
CA_C10032MS2544FE_t0M15__bin.15	40	2235827	86293	99.1987	1.44231	0.952837	0.994565	NO	k__Bacteria|p__Bacteroidetes|c__Bacteroidia|o__Bacteroidales|f__Rikenellaceae|g__Alistipes|s__Alistipes_putredinis
CA_C10032MS2544FE_t0M15__bin.16	252	1559210	7923	91.3866	0.342131	0.124493	0.675748	YES	na
CA_C10032MS2544FE_t0M15__bin.20	80	2364131	43071	95.7937	0.015873	0.0748338	0.65733	YES	k__Bacteria|p__Bacteroidetes|c__Bacteroidia|o__Bacteroidales|f__Bacteroidaceae|g__Bacteroides|s__Bacteroides_sp
CA_C10032MS2544FE_t0M15__bin.21	149	2079849	18569	77.2124	0.111857	0.159835	0.750183	YES	k__Bacteria|p__Firmicutes|c__Clostridia|o__Clostridiales|f__Clostridiaceae|g__Clostridium|s__Clostridium_sp
CA_C10032MS2544FE_t0M15__bin.22	180	1724655	14353	90.482	0.671141	0.936242	0.97564	NO	k__Bacteria|p__Firmicutes|c__Firmicutes_noname|o__Firmicutes_noname|f__Firmicutes_noname|g__Firmicutes_noname|s__Firmicutes_bacterium
CA_C10032MS2544FE_t0M15__bin.24	452	1878582	5124	73.7831	0.634921	0.15204	0.586942	YES	k__Bacteria|p__Bacteroidetes|c__Bacteroidia|o__Bacteroidales|f__Rikenellaceae|g__Alistipes|s__Alistipes_sp
CA_C10032MS2544FE_t0M15__bin.26	87	2993852	61963	99.3007	2.5641	0.110349	0.777904	YES	k__Bacteria|p__Firmicutes|c__Clostridia|o__Clostridiales|f__Ruminococcaceae|g__Faecalibacterium|s__Faecalibacterium_sp
CA_C10032MS2544FE_t0M15__bin.27	406	1552475	4125	67.2403	1.00629	0.100857	0.549791	YES	na
CA_C10032MS2544FE_t0M15__bin.3	61	2139464	52369	67.5472	0	0.968519	0.98584	NO	k__Bacteria|p__Bacteroidetes|c__Bacteroidia|o__Bacteroidales|f__Porphyromonadaceae|g__Barnesiella|s__Barnesiella_intestinihominis
CA_C10032MS2544FE_t0M15__bin.30	655	2584597	4635	75.281	1.88758	0.514664	0.756692	YES	k__Bacteria|p__Firmicutes|c__Clostridia|o__Clostridiales|f__Clostridiales_noname|g__Flavonifractor|s__Flavonifractor_plautii
CA_C10032MS2544FE_t0M15__bin.35	400	1440887	3989	52.8527	1.72414	0.153327	0.554252	YES	k__Bacteria|p__Firmicutes|c__Clostridia|o__Clostridiales|f__Ruminococcaceae|g__Ruminococcus|s__Ruminococcus_sp
CA_C10032MS2544FE_t0M15__bin.38	312	1889400	8322	89.1793	0.838926	0.117195	0.635444	YES	k__Bacteria|p__Firmicutes|c__Clostridia|o__Clostridiales|f__Ruminococcaceae|g__Ruminococcus|s__Ruminococcus_sp
CA_C10032MS2544FE_t0M15__bin.39	39	2715781	108289	61.3095	0.0372024	0.998773	0.999089	NO	k__Bacteria|p__Proteobacteria|c__Gammaproteobacteria|o__Enterobacteriales|f__Enterobacteriaceae|g__Escherichia|s__Escherichia_coli
CA_C10032MS2544FE_t0M15__bin.40	98	3281931	60426	94.5578	0.157313	0.920296	0.985826	NO	k__Bacteria|p__Firmicutes|c__Clostridia|o__Clostridiales|f__Ruminococcaceae|g__Ruminococcaceae_noname|s__Ruminococcaceae_bacterium
CA_C10032MS2544FE_t0M15__bin.42	397	4154222	18065	74.7649	2.72727	0.894657	0.950985	NO	k__Bacteria|p__Bacteroidetes|c__Bacteroidia|o__Bacteroidales|f__Porphyromonadaceae|g__Parabacteroides|s__Parabacteroides_johnsonii
CA_C10032MS2544FE_t0M15__bin.43	120	2794921	37385	95.9732	0.805369	0.361167	0.793375	YES	k__Bacteria|p__Firmicutes|c__Clostridia|o__Clostridiales|f__Oscillospiraceae|g__Oscillibacter|s__Oscillibacter_sp
CA_C10032MS2544FE_t0M15__bin.5	88	2022368	29143	97.5806	0	0.0881988	0.788269	YES	k__Bacteria|p__Firmicutes|c__Clostridia|o__Clostridiales|f__Clostridiaceae|g__Clostridium|s__Clostridium_sp
CA_C10032MS2544FE_t0M15__bin.8	570	1877023	3738	65.1786	3.57143	0.912033	0.934541	YES	k__Bacteria|p__Firmicutes|c__Clostridia|o__Clostridiales|f__Ruminococcaceae|g__Faecalibacterium|s__Faecalibacterium_prausnitzii
CA_C10032MS2544FE_t0M15__bin.9	95	1871115	33587	93.6032	1.34228	0.0540423	0.641013	YES	k__Bacteria|p__Firmicutes|c__Clostridia|o__Clostridiales|f__Clostridiaceae|g__Clostridium|s__Clostridium_sp
CA_C10032MS2545VA_t0M15__bin.1	79	1174259	22979	56.8379	0.0927644	0.987154	0.987014	NO	k__Bacteria|p__Firmicutes|c__Bacilli|o__Lactobacillales|f__Lactobacillaceae|g__Lactobacillus|s__Lactobacillus_crispatus
CA_C10034IS2584FE_t1M15__bin.1	20	1066514	91800	61.6438	0	0.991665	0.983627	NO	k__Bacteria|p__Actinobacteria|c__Actinobacteria|o__Bifidobacteriales|f__Bifidobacteriaceae|g__Gardnerella|s__Gardnerella_vaginalis
CA_C10034IS2584FE_t1M15__bin.3	287	1152345	4819	77.1326	1.28299	0.978055	0.965554	NO	k__Bacteria|p__Actinobacteria|c__Coriobacteriia|o__Coriobacteriales|f__Atopobiaceae|g__Atopobium|s__Atopobium_vaginae
CA_C10034IS2587FE_t2M15__bin.3	37	1594520	76496	100	0.700152	0.995829	0.984565	NO	k__Bacteria|p__Actinobacteria|c__Actinobacteria|o__Bifidobacteriales|f__Bifidobacteriaceae|g__Gardnerella|s__Gardnerella_vaginalis
CA_C10034IS2587FE_t2M15__bin.5	247	1282088	6319	80.2009	1.41844	0.1124	0.560001	YES	na
CA_C10034IS2587FE_t2M15__bin.6	98	1420585	27225	99.1935	2.41935	0.970811	0.964281	NO	k__Bacteria|p__Actinobacteria|c__Coriobacteriia|o__Coriobacteriales|f__Atopobiaceae|g__Atopobium|s__Atopobium_vaginae
CA_C10034IS2587FE_t2M15__bin.8	269	739632	2676	50.2607	1.11948	0.974677	0.981601	NO	k__Bacteria|p__Firmicutes|c__Bacilli|o__Lactobacillales|f__Lactobacillaceae|g__Lactobacillus|s__Lactobacillus_iners
CA_C10034IS2587FE_t2M15__bin.9	314	941220	3229	59.4896	1.25204	0.991068	0.991433	NO	k__Bacteria|p__Firmicutes|c__Negativicutes|o__Selenomonadales|f__Veillonellaceae|g__Megasphaera|s__Megasphaera_sp
CA_C10034IS2588SA_t2M15__bin.1	386	1262973	3540	54.0333	1.33333	0.983988	0.907802	YES	k__Bacteria|p__Actinobacteria|c__Actinobacteria|o__Micrococcales|f__Micrococcaceae|g__Rothia|s__Rothia_mucilaginosa
CA_C10034IS2588SA_t2M15__bin.2	17	1285414	122352	67.4124	0.338983	0.996922	0.969526	NO	k__Bacteria|p__Firmicutes|c__Bacilli|o__Lactobacillales|f__Streptococcaceae|g__Streptococcus|s__Streptococcus_parasanguinis
CA_C10034IS2588SA_t2M15__bin.4	45	2278845	115035	99.4921	0.225734	0.947907	0.959144	NO	k__Bacteria|p__Proteobacteria|c__Betaproteobacteria|o__Neisseriales|f__Neisseriaceae|g__Neisseria|s__Neisseria_meningitidis
CA_C10034IS2588SA_t2M15__bin.5	57	2075539	65205	99.4318	0.0757576	0.986102	0.953372	NO	k__Bacteria|p__Proteobacteria|c__Gammaproteobacteria|o__Pasteurellales|f__Pasteurellaceae|g__Haemophilus|s__Haemophilus_influenzae
CA_C10034IS2591FE_t3M15__bin.11	701	2164243	3323	78.3848	0.725806	0.984054	0.986846	NO	k__Bacteria|p__Firmicutes|c__Clostridia|o__Clostridiales|f__Clostridiaceae|g__Clostridium|s__Clostridium_perfringens
CA_C10034IS2591FE_t3M15__bin.12	114	1868717	24270	96.44	1.15254	0.962757	0.887484	YES	k__Bacteria|p__Firmicutes|c__Bacilli|o__Lactobacillales|f__Streptococcaceae|g__Streptococcus|s__Streptococcus_parasanguinis
CA_C10034IS2591FE_t3M15__bin.13	54	4782140	165053	96.5443	0.254216	0.999982	0.998068	NO	k__Bacteria|p__Proteobacteria|c__Gammaproteobacteria|o__Enterobacteriales|f__Enterobacteriaceae|g__Escherichia|s__Escherichia_coli
CA_C10034IS2591FE_t3M15__bin.2	70	4074159	78384	99.0566	0	0.949726	0.981802	NO	k__Bacteria|p__Firmicutes|c__Erysipelotrichia|o__Erysipelotrichales|f__Erysipelotrichaceae|g__Erysipelotrichaceae_noname|s__Erysipelotrichaceae_bacterium
CA_C10034IS2591FE_t3M15__bin.4	18	1406562	118511	58.1132	0.377358	0.995833	0.995526	NO	k__Bacteria|p__Firmicutes|c__Bacilli|o__Lactobacillales|f__Enterococcaceae|g__Enterococcus|s__Enterococcus_faecium
CA_C10034IS2591FE_t3M15__bin.6	109	2642174	37787	93.9139	0	0.999324	0.998057	NO	k__Bacteria|p__Firmicutes|c__Bacilli|o__Lactobacillales|f__Enterococcaceae|g__Enterococcus|s__Enterococcus_faecalis
CA_C10034IS2591FE_t3M15__bin.8	64	5612528	135788	95.3672	0	0.994099	0.99369	NO	k__Bacteria|p__Firmicutes|c__Clostridia|o__Clostridiales|f__Lachnospiraceae|g__Lachnoclostridium|s__Clostridium_bolteae
CA_C10034IS2591FE_t3M15__bin.9	399	2077265	6491	92.1825	0.523007	0.996675	0.998431	NO	k__Bacteria|p__Firmicutes|c__Bacilli|o__Bacillales|f__Staphylococcaceae|g__Staphylococcus|s__Staphylococcus_epidermidis
CA_C10034IS2595FE_t4M15__bin.1	749	5229510	9790	57.0175	0	0.999535	0.999024	NO	k__Bacteria|p__Proteobacteria|c__Gammaproteobacteria|o__Enterobacteriales|f__Enterobacteriaceae|g__Klebsiella|s__Klebsiella_oxytoca
CA_C10034IS2595FE_t4M15__bin.10	80	1260010	22128	94.3671	1.26582	0.980593	0.963161	NO	k__Bacteria|p__Firmicutes|c__Tissierellia|o__Tissierellia_noname|f__Tissierellia_noname|g__Tissierellia_noname|s__Tissierellia_bacterium
CA_C10034IS2595FE_t4M15__bin.11	55	4944193	149761	99.9669	0.254216	1	0.999513	NO	k__Bacteria|p__Proteobacteria|c__Gammaproteobacteria|o__Enterobacteriales|f__Enterobacteriaceae|g__Escherichia|s__Escherichia_coli
CA_C10034IS2595FE_t4M15__bin.12	137	2440222	26926	99.0521	1.89573	0.985811	0.993546	NO	k__Bacteria|p__Actinobacteria|c__Actinobacteria|o__Actinomycetales|f__Actinomycetaceae|g__Actinomyces|s__Actinomyces_urogenitalis
CA_C10034IS2595FE_t4M15__bin.13	403	1486755	4033	61.2667	1	0.977966	0.905767	YES	k__Bacteria|p__Actinobacteria|c__Actinobacteria|o__Micrococcales|f__Micrococcaceae|g__Rothia|s__Rothia_mucilaginosa
CA_C10034IS2595FE_t4M15__bin.3	281	1028665	3830	53.1221	0.576271	0.961421	0.893921	YES	k__Bacteria|p__Firmicutes|c__Bacilli|o__Lactobacillales|f__Streptococcaceae|g__Streptococcus|s__Streptococcus_parasanguinis
CA_C10034IS2595FE_t4M15__bin.4	61	5961413	163512	97.6271	0	0.99216	0.993373	NO	k__Bacteria|p__Firmicutes|c__Clostridia|o__Clostridiales|f__Lachnospiraceae|g__Lachnoclostridium|s__Clostridium_bolteae
CA_C10034IS2595FE_t4M15__bin.6	32	2517960	111841	99.5455	0.606061	0.952878	0.988007	NO	k__Bacteria|p__Actinobacteria|c__Actinobacteria|o__Bifidobacteriales|f__Bifidobacteriaceae|g__Bifidobacterium|s__Bifidobacterium_dentium
CA_C10034IS2595FE_t4M15__bin.9	392	1472914	4317	70.3029	0.499002	0.959514	0.956017	NO	k__Bacteria|p__Firmicutes|c__Negativicutes|o__Selenomonadales|f__Veillonellaceae|g__Veillonella|s__Veillonella_atypica
CA_C10034MS2579SA_t0M15__bin.1	389	1356093	3868	73.2698	1.66667	0.994293	0.96448	NO	k__Bacteria|p__Proteobacteria|c__Epsilonproteobacteria|o__Campylobacterales|f__Campylobacteraceae|g__Campylobacter|s__Campylobacter_concisus
CA_C10034MS2579SA_t0M15__bin.10	236	2505275	17270	53.605	3.44828	0.787462	0.866655	YES	k__Bacteria|p__Bacteroidetes|c__Bacteroidia|o__Bacteroidales|f__Prevotellaceae|g__Prevotella|s__Prevotella_sp
CA_C10034MS2579SA_t0M15__bin.14	151	1740961	22954	65.5172	2.58621	0.945598	0.962185	NO	k__Bacteria|p__Firmicutes|c__Negativicutes|o__Selenomonadales|f__Veillonellaceae|g__Veillonella|s__Veillonella_atypica
CA_C10034MS2579SA_t0M15__bin.20	356	1499002	4812	81.8005	3.23072	0.994541	0.964214	NO	k__Bacteria|p__Proteobacteria|c__Gammaproteobacteria|o__Pasteurellales|f__Pasteurellaceae|g__Haemophilus|s__Haemophilus_parainfluenzae
CA_C10034MS2579SA_t0M15__bin.22	256	1003823	4597	50	0	0.997763	0.964909	NO	k__Bacteria|p__Actinobacteria|c__Actinobacteria|o__Micrococcales|f__Micrococcaceae|g__Rothia|s__Rothia_mucilaginosa
CA_C10034MS2579SA_t0M15__bin.24	26	2127884	182785	100	0	0.987863	0.956981	NO	k__Bacteria|p__Proteobacteria|c__Betaproteobacteria|o__Neisseriales|f__Neisseriaceae|g__Neisseria|s__Neisseria_meningitidis
CA_C10034MS2579SA_t0M15__bin.25	176	1817618	15849	91.7665	3.21856	0.971554	0.957877	NO	k__Bacteria|p__Firmicutes|c__Negativicutes|o__Selenomonadales|f__Veillonellaceae|g__Veillonella|s__Veillonella_dispar
CA_C10034MS2579SA_t0M15__bin.26	299	1249164	4709	52.2205	3.44828	0.999119	0.970078	NO	k__Bacteria|p__Firmicutes|c__Bacilli|o__Lactobacillales|f__Streptococcaceae|g__Streptococcus|s__Streptococcus_parasanguinis
CA_C10034MS2579SA_t0M15__bin.3	135	1135081	12032	65.5172	0	0.975662	0.947289	YES	k__Bacteria|p__Actinobacteria|c__Coriobacteriia|o__Coriobacteriales|f__Atopobiaceae|g__Atopobium|s__Atopobium_sp
CA_C10034MS2579SA_t0M15__bin.5	106	1826190	26299	75.1338	1.36261	0.910876	0.924536	YES	k__Bacteria|p__Bacteroidetes|c__Bacteroidia|o__Bacteroidales|f__Prevotellaceae|g__Prevotella|s__Prevotella_sp
CA_C10034MS2579SA_t0M15__bin.7	22	1433166	133573	55.9497	0	0.995672	0.965011	NO	k__Bacteria|p__Bacteroidetes|c__Bacteroidia|o__Bacteroidales|f__Prevotellaceae|g__Prevotella|s__Prevotella_histicola
CA_C10034MS2579SA_t0M15__bin.9	179	2957387	28003	94.8794	3.32207	0.88348	0.951078	NO	k__Bacteria|p__Bacteroidetes|c__Bacteroidia|o__Bacteroidales|f__Prevotellaceae|g__Prevotella|s__Prevotella_salivae
CA_C10034MS2580FE_t0M15__bin.3	491	2588168	6758	85.7496	1.92744	0.747692	0.843666	YES	k__Bacteria|p__Verrucomicrobia|c__Verrucomicrobiae|o__Verrucomicrobiales|f__Akkermansiaceae|g__Akkermansia|s__Akkermansia_sp
CA_C10034MS2580FE_t0M15__bin.6	17	2527021	173739	98.5577	0.961538	0.611916	0.827948	YES	k__Bacteria|p__Bacteroidetes|c__Bacteroidia|o__Bacteroidales|f__Rikenellaceae|g__Alistipes|s__Alistipes_sp
CA_C10034MS2580FE_t0M15__bin.8	492	1450421	3105	56.2115	2.68456	0.915301	0.946945	YES	k__Bacteria|p__Firmicutes|c__Firmicutes_noname|o__Firmicutes_noname|f__Firmicutes_noname|g__Firmicutes_noname|s__Firmicutes_bacterium
CA_C10034MS2581VA_t0M16__bin.1	282	1805103	9278	96.4719	0.85746	0.999977	0.999404	NO	k__Bacteria|p__Firmicutes|c__Bacilli|o__Lactobacillales|f__Lactobacillaceae|g__Lactobacillus|s__Lactobacillus_crispatus
CA_C10035IS2602FE_t1M15__bin.2	87	1375215	27995	96.2366	0	0.984627	0.9664	NO	k__Bacteria|p__Actinobacteria|c__Coriobacteriia|o__Coriobacteriales|f__Atopobiaceae|g__Atopobium|s__Atopobium_vaginae
CA_C10035IS2602FE_t1M15__bin.3	504	1350809	2797	52.6876	0.936856	0.993888	0.991835	NO	k__Bacteria|p__Actinobacteria|c__Actinobacteria|o__Propionibacteriales|f__Propionibacteriaceae|g__Propionibacterium|s__Propionibacterium_acnes
CA_C10035IS2602FE_t1M15__bin.4	165	8712873	87705	99.6032	1.5225	0.770216	0.851975	YES	k__Bacteria|p__Proteobacteria|c__Alphaproteobacteria|o__Rhizobiales|f__Bradyrhizobiaceae|g__Bradyrhizobium|s__Bradyrhizobium_sp
CA_C10035IS2602FE_t1M15__bin.5	31	1426264	75642	90.8676	0.456621	0.990314	0.98087	NO	k__Bacteria|p__Actinobacteria|c__Actinobacteria|o__Bifidobacteriales|f__Bifidobacteriaceae|g__Gardnerella|s__Gardnerella_vaginalis
CA_C10035IS2602FE_t1M15__bin.7	508	2052723	4724	84.0503	2.36818	0.953996	0.968203	NO	k__Bacteria|p__Bacteroidetes|c__Bacteroidia|o__Bacteroidales|f__Prevotellaceae|g__Prevotella|s__Prevotella_bivia
CA_C10035IS2602FE_t1M15__bin.8	285	1218665	4890	70.2719	0	0.115704	0.550305	YES	na
CA_C10035IS2605FE_t2M15__bin.1	54	3297908	99993	66.5205	0.37594	0.957788	0.990256	NO	k__Bacteria|p__Bacteroidetes|c__Bacteroidia|o__Bacteroidales|f__Bacteroidaceae|g__Bacteroides|s__Bacteroides_dorei
CA_C10035IS2605FE_t2M15__bin.3	35	4445721	190156	97.1154	0.192308	0.934086	0.984049	NO	k__Bacteria|p__Bacteroidetes|c__Bacteroidia|o__Bacteroidales|f__Porphyromonadaceae|g__Parabacteroides|s__Parabacteroides_distasonis
CA_C10035IS2605FE_t2M15__bin.4	447	1440146	3370	69.0022	0.657895	0.958612	0.956838	NO	k__Bacteria|p__Actinobacteria|c__Actinobacteria|o__Propionibacteriales|f__Propionibacteriaceae|g__Propionibacterium|s__Propionibacterium_sp
CA_C10035IS2605FE_t2M15__bin.5	118	1406850	17792	89.1357	0.684932	0.995181	0.986183	NO	k__Bacteria|p__Actinobacteria|c__Actinobacteria|o__Bifidobacteriales|f__Bifidobacteriaceae|g__Gardnerella|s__Gardnerella_vaginalis
CA_C10035IS2606SA_t2M15__bin.1	35	2006259	81563	99.1172	1.59966	0.968824	0.953422	NO	k__Bacteria|p__Firmicutes|c__Bacilli|o__Lactobacillales|f__Streptococcaceae|g__Streptococcus|s__Streptococcus_mitis
CA_C10035IS2609FE_t3M16__bin.1	12	1253340	669955	68.1356	0.338983	0.998867	0.969188	NO	k__Bacteria|p__Firmicutes|c__Bacilli|o__Lactobacillales|f__Streptococcaceae|g__Streptococcus|s__Streptococcus_parasanguinis
CA_C10035IS2609FE_t3M16__bin.4	57	2060497	59238	100	0	0.944206	0.961056	NO	k__Bacteria|p__Firmicutes|c__Negativicutes|o__Selenomonadales|f__Veillonellaceae|g__Veillonella|s__Veillonella_parvula
CA_C10035IS2609FE_t3M16__bin.5	127	6264630	86864	98.8538	0.161812	0.987468	0.99413	NO	k__Bacteria|p__Bacteroidetes|c__Bacteroidia|o__Bacteroidales|f__Bacteroidaceae|g__Bacteroides|s__Bacteroides_ovatus
CA_C10035IS2609FE_t3M16__bin.6	34	2285384	100281	99.0783	0	0.991438	0.991683	NO	k__Bacteria|p__Actinobacteria|c__Actinobacteria|o__Bifidobacteriales|f__Bifidobacteriaceae|g__Bifidobacterium|s__Bifidobacterium_longum
CA_C10035IS2609FE_t3M16__bin.8	458	1353422	3048	58.0692	0.851614	0.995528	0.994217	NO	k__Bacteria|p__Firmicutes|c__Bacilli|o__Bacillales|f__Staphylococcaceae|g__Staphylococcus|s__Staphylococcus_epidermidis
CA_C10035IS2609FE_t3M16__bin.9	310	4510522	25012	98.8285	0.882711	0.999881	0.999313	NO	k__Bacteria|p__Proteobacteria|c__Gammaproteobacteria|o__Enterobacteriales|f__Enterobacteriaceae|g__Escherichia|s__Escherichia_coli
CA_C10035IS2913FE_t4M16__bin.10	790	4381961	7390	68.9655	3.44828	0.984255	0.991573	NO	k__Bacteria|p__Bacteroidetes|c__Bacteroidia|o__Bacteroidales|f__Bacteroidaceae|g__Bacteroides|s__Bacteroides_dorei
CA_C10035IS2913FE_t4M16__bin.2	42	2289042	131664	98.8479	0.460829	0.999433	0.993348	NO	k__Bacteria|p__Actinobacteria|c__Actinobacteria|o__Bifidobacteriales|f__Bifidobacteriaceae|g__Bifidobacterium|s__Bifidobacterium_breve
CA_C10035IS2913FE_t4M16__bin.3	47	5725895	169508	98.8095	0.129323	0.986069	0.995622	NO	k__Bacteria|p__Proteobacteria|c__Gammaproteobacteria|o__Enterobacteriales|f__Enterobacteriaceae|g__Klebsiella|s__Klebsiella_oxytoca
CA_C10035IS2913FE_t4M16__bin.5	162	6820662	67726	98.936	0	0.958325	0.984819	NO	k__Bacteria|p__Bacteroidetes|c__Bacteroidia|o__Bacteroidales|f__Bacteroidaceae|g__Bacteroides|s__Bacteroides_ovatus
CA_C10035IS2913FE_t4M16__bin.6	185	2042390	17559	91.4444	0.666667	0.979654	0.90512	YES	k__Bacteria|p__Actinobacteria|c__Actinobacteria|o__Micrococcales|f__Micrococcaceae|g__Rothia|s__Rothia_mucilaginosa
CA_C10035IS2913FE_t4M16__bin.7	9	933849	120836	55.0633	0	0.973226	0.969996	NO	k__Bacteria|p__Firmicutes|c__Tissierellia|o__Tissierellia_noname|f__Tissierellia_noname|g__Tissierellia_noname|s__Tissierellia_bacterium
CA_C10035IS2913FE_t4M16__bin.8	322	1126004	3887	62.4245	0.31211	0.993931	0.980729	NO	k__Bacteria|p__Firmicutes|c__Bacilli|o__Lactobacillales|f__Streptococcaceae|g__Streptococcus|s__Streptococcus_salivarius
CA_C10035IS2913FE_t4M16__bin.9	45	4564929	169168	98.6538	0.192308	0.891613	0.980938	NO	k__Bacteria|p__Bacteroidetes|c__Bacteroidia|o__Bacteroidales|f__Porphyromonadaceae|g__Parabacteroides|s__Parabacteroides_distasonis
CA_C10035MS2597SA_t0M15__bin.11	155	1428881	14491	93.2624	2.12766	0.984159	0.964962	NO	k__Bacteria|p__Firmicutes|c__Clostridia|o__Clostridiales|f__Eubacteriaceae|g__Eubacterium|s__Eubacterium_sulci
CA_C10035MS2597SA_t0M15__bin.12	304	2790853	13374	91.2193	2.45208	0.964751	0.963068	NO	k__Bacteria|p__Bacteroidetes|c__Bacteroidia|o__Bacteroidales|f__Prevotellaceae|g__Prevotella|s__Prevotella_melaninogenica
CA_C10035MS2597SA_t0M15__bin.13	253	1876121	11203	83.5556	0	0.997042	0.963865	NO	k__Bacteria|p__Actinobacteria|c__Actinobacteria|o__Micrococcales|f__Micrococcaceae|g__Rothia|s__Rothia_mucilaginosa
CA_C10035MS2597SA_t0M15__bin.14	364	1663457	5812	93.8713	1.91358	0.987325	0.969499	NO	k__Bacteria|p__Proteobacteria|c__Epsilonproteobacteria|o__Campylobacterales|f__Campylobacteraceae|g__Campylobacter|s__Campylobacter_concisus
CA_C10035MS2597SA_t0M15__bin.19	66	1444795	35168	97.043	0	0.946995	0.943737	YES	k__Bacteria|p__Actinobacteria|c__Coriobacteriia|o__Coriobacteriales|f__Atopobiaceae|g__Atopobium|s__Atopobium_sp
CA_C10035MS2597SA_t0M15__bin.2	78	2184393	43162	76.0323	0	0.8808	0.92747	YES	k__Bacteria|p__Bacteroidetes|c__Bacteroidia|o__Bacteroidales|f__Prevotellaceae|g__Prevotella|s__Prevotella_sp
CA_C10035MS2597SA_t0M15__bin.21	11	723887	229656	64.1026	0	0.77889	0.803669	YES	k__Bacteria|p__Candidatus_Saccharibacteria|c__Candidatus_Saccharibacteria_noname|o__Candidatus_Saccharibacteria_noname|f__Candidatus_Saccharibacteria_noname|g__Candidatus_Saccharibacteria_noname|s__Candidatus_Saccharibacteria_bacterium
CA_C10035MS2597SA_t0M15__bin.22	97	1887185	40669	96.4318	0.757576	0.986589	0.958639	NO	k__Bacteria|p__Proteobacteria|c__Gammaproteobacteria|o__Pasteurellales|f__Pasteurellaceae|g__Haemophilus|s__Haemophilus_parainfluenzae
CA_C10035MS2597SA_t0M15__bin.25	52	1667328	49550	55.1724	0	0.971995	0.984248	NO	k__Bacteria|p__Bacteroidetes|c__Bacteroidia|o__Bacteroidales|f__Prevotellaceae|g__Prevotella|s__Prevotella_pallens
CA_C10035MS2597SA_t0M15__bin.28	142	2400912	28664	99.2526	2.36967	0.826473	0.857447	YES	k__Bacteria|p__Actinobacteria|c__Actinobacteria|o__Actinomycetales|f__Actinomycetaceae|g__Actinomyces|s__Actinomyces_sp
CA_C10035MS2597SA_t0M15__bin.3	492	1302422	2694	57.5802	2.54777	0.974293	0.951513	NO	k__Bacteria|p__Firmicutes|c__Clostridia|o__Clostridiales|f__Lachnospiraceae|g__Lachnospiraceae_noname|s__Lachnospiraceae_bacterium
CA_C10035MS2597SA_t0M15__bin.30	457	1309671	2978	63.3975	3.37079	0.526669	0.676821	YES	k__Bacteria|p__Fusobacteria|c__Fusobacteriia|o__Fusobacteriales|f__Leptotrichiaceae|g__Leptotrichia|s__Leptotrichia_sp
CA_C10035MS2597SA_t0M15__bin.31	473	1947320	5052	79.7762	3.59698	0.942174	0.941861	YES	k__Bacteria|p__Bacteroidetes|c__Bacteroidia|o__Bacteroidales|f__Prevotellaceae|g__Prevotella|s__Prevotella_nanceiensis
CA_C10035MS2597SA_t0M15__bin.32	353	1472549	5139	81.8038	1.21787	0.135775	0.617877	YES	na
CA_C10035MS2597SA_t0M15__bin.33	436	1273251	3170	63.834	1.13636	0.96428	0.928666	YES	k__Bacteria|p__Fusobacteria|c__Fusobacteriia|o__Fusobacteriales|f__Leptotrichiaceae|g__Leptotrichia|s__Leptotrichia_wadei
CA_C10035MS2597SA_t0M15__bin.36	160	1940520	23318	80.9655	3.93432	0.108412	0.705552	YES	na
CA_C10035MS2597SA_t0M15__bin.38	336	1192465	4034	76.1907	1.63934	0.973036	0.93316	YES	k__Bacteria|p__Firmicutes|c__Bacilli|o__Lactobacillales|f__Streptococcaceae|g__Streptococcus|s__Streptococcus_sp
CA_C10035MS2597SA_t0M15__bin.40	78	1582171	33031	97.6647	0.299401	0.95974	0.97588	NO	k__Bacteria|p__Firmicutes|c__Negativicutes|o__Selenomonadales|f__Veillonellaceae|g__Megasphaera|s__Megasphaera_micronuciformis
CA_C10035MS2597SA_t0M15__bin.42	67	1938600	42728	96.9194	0.473934	0.974774	0.963539	NO	k__Bacteria|p__Actinobacteria|c__Actinobacteria|o__Actinomycetales|f__Actinomycetaceae|g__Actinomyces|s__Actinomyces_graevenitzii
CA_C10035MS2597SA_t0M15__bin.45	58	2132230	63588	97.3008	0	0.955954	0.965492	NO	k__Bacteria|p__Bacteroidetes|c__Bacteroidia|o__Bacteroidales|f__Porphyromonadaceae|g__Porphyromonas|s__Porphyromonas_somerae
CA_C10035MS2597SA_t0M15__bin.46	33	2084263	92517	98.3446	0	0.988094	0.957548	NO	k__Bacteria|p__Proteobacteria|c__Betaproteobacteria|o__Neisseriales|f__Neisseriaceae|g__Neisseria|s__Neisseria_meningitidis
CA_C10035MS2597SA_t0M15__bin.47	106	3073169	38968	98.5173	1.35135	0.970161	0.979086	NO	k__Bacteria|p__Bacteroidetes|c__Bacteroidia|o__Bacteroidales|f__Prevotellaceae|g__Prevotella|s__Prevotella_shahii
CA_C10035MS2597SA_t0M15__bin.49	32	668030	44462	62.0306	0	0.0705805	0.859878	YES	k__Bacteria|p__Candidatus_Saccharibacteria|c__Candidatus_Saccharibacteria_noname|o__Candidatus_Saccharibacteria_noname|f__Candidatus_Saccharibacteria_noname|g__Candidatus_Saccharibacteria_noname|s__Candidatus_Saccharibacteria_bacterium
CA_C10035MS2597SA_t0M15__bin.5	218	1506889	9008	90.9524	1.74603	0.918665	0.88026	YES	k__Bacteria|p__Firmicutes|c__Erysipelotrichia|o__Erysipelotrichales|f__Erysipelotrichaceae|g__Solobacterium|s__Solobacterium_moorei
CA_C10035MS2597SA_t0M15__bin.9	131	1779080	21051	51.7241	0	0.884501	0.908818	YES	k__Bacteria|p__Bacteroidetes|c__Bacteroidia|o__Bacteroidales|f__Prevotellaceae|g__Prevotella|s__Prevotella_sp
CA_C10035MS2598FE_t0M15__bin.1	71	1864333	39455	97.0917	0	0.107944	0.753032	YES	k__Bacteria|p__Firmicutes|c__Clostridia|o__Clostridiales|f__Clostridiaceae|g__Clostridium|s__Clostridium_sp
CA_C10035MS2598FE_t0M15__bin.11	46	1876848	65693	54.4942	0	0.209776	0.805209	YES	k__Bacteria|p__Bacteroidetes|c__Bacteroidia|o__Bacteroidales|f__Prevotellaceae|g__Prevotella|s__Prevotella_sp
CA_C10035MS2598FE_t0M15__bin.13	44	2992945	91846	79.0727	0.208855	0.250648	0.803971	YES	k__Bacteria|p__Bacteroidetes|c__Bacteroidia|o__Bacteroidales|f__Bacteroidaceae|g__Bacteroides|s__Bacteroides_sp
CA_C10035MS2598FE_t0M15__bin.14	55	2872542	92183	96.875	0.480769	0.958706	0.976547	NO	k__Bacteria|p__Bacteroidetes|c__Bacteroidia|o__Bacteroidales|f__Rikenellaceae|g__Alistipes|s__Alistipes_sp
CA_C10035MS2598FE_t0M15__bin.15	82	4197912	77199	94.1842	0.123916	0.99748	0.995712	NO	k__Bacteria|p__Bacteroidetes|c__Bacteroidia|o__Bacteroidales|f__Bacteroidaceae|g__Bacteroides|s__Bacteroides_uniformis
CA_C10035MS2598FE_t0M15__bin.19	506	2381871	5962	81.3519	0.754717	0.945313	0.95823	NO	k__Bacteria|p__Bacteroidetes|c__Bacteroidia|o__Bacteroidales|f__Bacteroidaceae|g__Bacteroides|s__Bacteroides_sp
CA_C10035MS2598FE_t0M15__bin.23	533	1759767	3586	65.6981	0	0.368888	0.736214	YES	k__Bacteria|p__Firmicutes|c__Clostridia|o__Clostridiales|f__Ruminococcaceae|g__Subdoligranulum|s__Subdoligranulum_variabile
CA_C10035MS2598FE_t0M15__bin.26	393	2642637	8704	92.4092	2.90064	0.259072	0.703647	YES	k__Bacteria|p__Bacteroidetes|c__Bacteroidia|o__Bacteroidales|f__Rikenellaceae|g__Alistipes|s__Alistipes_indistinctus
CA_C10035MS2598FE_t0M15__bin.27	58	789914	17040	55.1688	0.632911	0.906701	0.973659	NO	k__Bacteria|p__Firmicutes|c__Negativicutes|o__Selenomonadales|f__Veillonellaceae|g__Dialister|s__Dialister_invisus
CA_C10035MS2598FE_t0M15__bin.6	35	1693903	75340	82.5503	0.671141	0.876937	0.980407	NO	k__Bacteria|p__Firmicutes|c__Firmicutes_noname|o__Firmicutes_noname|f__Firmicutes_noname|g__Firmicutes_noname|s__Firmicutes_bacterium
CA_C10035MS2599VA_t0M15__bin.1	123	1191197	14808	57.7829	0.0927644	0.945776	0.989924	NO	k__Bacteria|p__Firmicutes|c__Bacilli|o__Lactobacillales|f__Lactobacillaceae|g__Lactobacillus|s__Lactobacillus_crispatus
CA_C10035MS2600SK_t0M15__bin.1	100	2434109	38773	98.0825	0.482966	0.999972	0.998056	NO	k__Bacteria|p__Actinobacteria|c__Actinobacteria|o__Propionibacteriales|f__Propionibacteriaceae|g__Propionibacterium|s__Propionibacterium_acnes
CA_C10039IS2677FE_t2M16__bin.1	28	3860220	203502	82.705	0.0372024	1	0.99958	NO	k__Bacteria|p__Proteobacteria|c__Gammaproteobacteria|o__Enterobacteriales|f__Enterobacteriaceae|g__Escherichia|s__Escherichia_coli
CA_C10039IS2678SA_t2M15__bin.2	39	2089696	92483	93.3333	0.666667	0.996407	0.981061	NO	k__Bacteria|p__Actinobacteria|c__Actinobacteria|o__Micrococcales|f__Micrococcaceae|g__Rothia|s__Rothia_mucilaginosa
CA_C10039IS2681FE_t3M16__bin.1	188	1969771	14601	50.8772	0	0.990766	0.987043	NO	k__Bacteria|p__Firmicutes|c__Erysipelotrichia|o__Erysipelotrichales|f__Erysipelotrichaceae|g__Erysipelatoclostridium|s__Clostridium_innocuum
CA_C10039IS2681FE_t3M16__bin.5	54	3970890	96079	79.2071	0.0809061	0.94975	0.992857	NO	k__Bacteria|p__Bacteroidetes|c__Bacteroidia|o__Bacteroidales|f__Bacteroidaceae|g__Bacteroides|s__Bacteroides_caccae
CA_C10039IS2681FE_t3M16__bin.6	46	3635029	111680	99.3289	0.134228	0.979707	0.988542	NO	k__Bacteria|p__Firmicutes|c__Clostridia|o__Clostridiales|f__Clostridiales_noname|g__Flavonifractor|s__Flavonifractor_plautii
CA_C10039IS2681FE_t3M16__bin.9	17	3185257	266332	71.3955	0.0372024	1	0.999742	NO	k__Bacteria|p__Proteobacteria|c__Gammaproteobacteria|o__Enterobacteriales|f__Enterobacteriaceae|g__Escherichia|s__Escherichia_coli
CA_C10039MS2669SA_t0M15__bin.10	298	1458162	6164	57.21	0	0.963876	0.957862	NO	k__Bacteria|p__Firmicutes|c__Negativicutes|o__Selenomonadales|f__Veillonellaceae|g__Veillonella|s__Veillonella_atypica
CA_C10039MS2669SA_t0M15__bin.11	442	1861844	5088	76.3333	2.22222	0.9897	0.97171	NO	k__Bacteria|p__Actinobacteria|c__Actinobacteria|o__Micrococcales|f__Micrococcaceae|g__Rothia|s__Rothia_mucilaginosa
CA_C10039MS2669SA_t0M15__bin.3	216	1968425	16704	93.9031	0.898204	0.971525	0.952906	NO	k__Bacteria|p__Firmicutes|c__Negativicutes|o__Selenomonadales|f__Veillonellaceae|g__Veillonella|s__Veillonella_dispar
CA_C10039MS2669SA_t0M15__bin.4	149	1874556	21052	97.6515	0.606061	0.991671	0.959677	NO	k__Bacteria|p__Proteobacteria|c__Gammaproteobacteria|o__Pasteurellales|f__Pasteurellaceae|g__Haemophilus|s__Haemophilus_parainfluenzae
CA_C10039MS2669SA_t0M15__bin.5	211	850597	4700	66.7278	0	0.978069	0.950388	NO	k__Bacteria|p__Actinobacteria|c__Coriobacteriia|o__Coriobacteriales|f__Atopobiaceae|g__Atopobium|s__Atopobium_sp
CA_C10039MS2669SA_t0M15__bin.7	380	1861158	6175	85.3574	0.921746	0.991797	0.986566	NO	k__Bacteria|p__Proteobacteria|c__Betaproteobacteria|o__Neisseriales|f__Neisseriaceae|g__Neisseria|s__Neisseria_meningitidis
CA_C10039MS2670FE_t0M16__bin.11	82	1996041	30500	98.6635	0.314465	0.987773	0.982851	NO	k__Bacteria|p__Bacteroidetes|c__Bacteroidia|o__Bacteroidales|f__Porphyromonadaceae|g__Porphyromonas|s__Porphyromonas_asaccharolytica
CA_C10039MS2670FE_t0M16__bin.12	342	1790702	6827	87.1875	2.08333	0.970207	0.98638	NO	k__Bacteria|p__Bacteroidetes|c__Bacteroidia|o__Bacteroidales|f__Rikenellaceae|g__Alistipes|s__Alistipes_putredinis
CA_C10039MS2670FE_t0M16__bin.14	113	4985477	76308	96.8496	2.92818	0.957272	0.98993	NO	k__Bacteria|p__Bacteroidetes|c__Bacteroidia|o__Bacteroidales|f__Bacteroidaceae|g__Bacteroides|s__Bacteroides_caccae
CA_C10039MS2670FE_t0M16__bin.15	92	2794844	46836	94.6421	0.641026	0.976927	0.992404	NO	k__Bacteria|p__Bacteroidetes|c__Bacteroidia|o__Bacteroidales|f__Rikenellaceae|g__Alistipes|s__Alistipes_shahii
CA_C10039MS2670FE_t0M16__bin.16	123	2061958	26551	86.6077	1.00671	0.43781	0.818302	YES	k__Bacteria|p__Firmicutes|c__Clostridia|o__Clostridiales|f__Oscillospiraceae|g__Oscillibacter|s__Oscillibacter_sp
CA_C10039MS2670FE_t0M16__bin.17	56	1955325	52011	62.6931	0	0.943399	0.980083	NO	k__Bacteria|p__Bacteroidetes|c__Bacteroidia|o__Bacteroidales|f__Bacteroidaceae|g__Bacteroides|s__Bacteroides_eggerthii
CA_C10039MS2670FE_t0M16__bin.19	434	1553490	3932	77.1225	2.74558	0.125926	0.551198	YES	k__Bacteria|p__Firmicutes|c__Clostridia|o__Clostridiales|f__Ruminococcaceae|g__Ruminococcus|s__Ruminococcus_sp
CA_C10039MS2670FE_t0M16__bin.23	360	3220588	12503	93.675	4.36242	0.765594	0.895431	YES	k__Bacteria|p__Firmicutes|c__Firmicutes_noname|o__Firmicutes_noname|f__Firmicutes_noname|g__Firmicutes_noname|s__Firmicutes_bacterium
CA_C10039MS2670FE_t0M16__bin.3	427	1322131	3367	63.7526	1.74283	0.9347	0.93141	YES	k__Bacteria|p__Actinobacteria|c__Coriobacteriia|o__Coriobacteriales|f__Coriobacteriaceae|g__Collinsella|s__Collinsella_aerofaciens
CA_C10039MS2670FE_t0M16__bin.5	380	1033717	2790	56.7337	1.34228	0.840613	0.911494	YES	k__Bacteria|p__Firmicutes|c__Firmicutes_noname|o__Firmicutes_noname|f__Firmicutes_noname|g__Firmicutes_noname|s__Firmicutes_bacterium
CA_C10039MS2670FE_t0M16__bin.9	353	1569143	5422	78.0201	1.81208	0.309471	0.617747	YES	k__Bacteria|p__Firmicutes|c__Clostridia|o__Clostridiales|f__Eubacteriaceae|g__Eubacterium|s__Eubacterium_sp
CA_C10039MS2672SK_t0M16__bin.3	85	1469778	28938	96.3851	0	0.997135	0.987772	NO	k__Bacteria|p__Actinobacteria|c__Actinobacteria|o__Bifidobacteriales|f__Bifidobacteriaceae|g__Gardnerella|s__Gardnerella_vaginalis
CA_C10039MS2672SK_t0M16__bin.4	196	2444954	18008	99.8896	0.386313	0.999962	0.996157	NO	k__Bacteria|p__Actinobacteria|c__Actinobacteria|o__Propionibacteriales|f__Propionibacteriaceae|g__Propionibacterium|s__Propionibacterium_acnes
CA_C10042IS2731FE_t2M16__bin.1	17	1665377	205912	51.8152	0	0.979114	0.871042	YES	k__Bacteria|p__Proteobacteria|c__Gammaproteobacteria|o__Enterobacteriales|f__Enterobacteriaceae|g__Pantoea|s__Pantoea_agglomerans
CA_C10042IS2731FE_t2M16__bin.2	180	4186244	37815	94.3685	0	0.999968	0.999863	NO	k__Bacteria|p__Proteobacteria|c__Gammaproteobacteria|o__Enterobacteriales|f__Enterobacteriaceae|g__Escherichia|s__Escherichia_coli
CA_C10042IS2731FE_t2M16__bin.3	220	2309494	18503	98.5768	0.842697	0.999478	0.998339	NO	k__Bacteria|p__Firmicutes|c__Bacilli|o__Bacillales|f__Staphylococcaceae|g__Staphylococcus|s__Staphylococcus_epidermidis
CA_C10042IS2731FE_t2M16__bin.5	34	2677216	164422	99.6255	0	0.998598	0.999497	NO	k__Bacteria|p__Firmicutes|c__Bacilli|o__Lactobacillales|f__Enterococcaceae|g__Enterococcus|s__Enterococcus_faecalis
CA_C10042IS2731FE_t2M16__bin.6	31	2050282	97982	100	0	0.997642	0.998489	NO	k__Bacteria|p__Firmicutes|c__Bacilli|o__Lactobacillales|f__Streptococcaceae|g__Streptococcus|s__Streptococcus_pasteurianus
CA_C10042IS2732SA_t2M16__bin.3	131	1618193	18569	73.2445	0	0.997601	0.962316	NO	k__Bacteria|p__Firmicutes|c__Bacilli|o__Lactobacillales|f__Streptococcaceae|g__Streptococcus|s__Streptococcus_mitis
CA_C10042IS2732SA_t2M16__bin.4	251	1710628	9358	94.3487	0	0.955681	0.972093	NO	k__Bacteria|p__Firmicutes|c__Bacilli|o__Bacillales|f__Bacillales_noname|g__Gemella|s__Gemella_haemolysans
CA_C10042IS2732SA_t2M16__bin.6	46	1279769	56475	67.2414	0	0.990856	0.955337	NO	k__Bacteria|p__Actinobacteria|c__Actinobacteria|o__Micrococcales|f__Micrococcaceae|g__Rothia|s__Rothia_mucilaginosa
CA_C10042IS2735FE_t3M16__bin.1	115	4453606	64310	96.2082	0	0.986945	0.990969	NO	k__Bacteria|p__Bacteroidetes|c__Bacteroidia|o__Bacteroidales|f__Bacteroidaceae|g__Bacteroides|s__Bacteroides_uniformis
CA_C10042IS2739FE_t4M16__bin.1	70	4189332	92169	93.4325	0.185874	0.974911	0.990346	NO	k__Bacteria|p__Bacteroidetes|c__Bacteroidia|o__Bacteroidales|f__Bacteroidaceae|g__Bacteroides|s__Bacteroides_uniformis
CA_C10042IS2739FE_t4M16__bin.3	124	4613525	69619	98.4115	0.408518	0.999832	0.999268	NO	k__Bacteria|p__Proteobacteria|c__Gammaproteobacteria|o__Enterobacteriales|f__Enterobacteriaceae|g__Escherichia|s__Escherichia_coli
CA_C10042IS2739FE_t4M16__bin.5	375	3447107	13764	96.8145	0	0.963932	0.981771	NO	k__Bacteria|p__Firmicutes|c__Clostridia|o__Clostridiales|f__Clostridiaceae|g__Clostridium|s__Clostridium_paraputrificum
CA_C10042IS2739FE_t5M16__bin.1	33	4585701	283178	99.9128	0.186012	0.999622	0.999588	NO	k__Bacteria|p__Proteobacteria|c__Gammaproteobacteria|o__Enterobacteriales|f__Enterobacteriaceae|g__Escherichia|s__Escherichia_coli
CA_C10042IS2739FE_t5M16__bin.3	59	4300823	115163	94.052	0.185874	0.975551	0.990523	NO	k__Bacteria|p__Bacteroidetes|c__Bacteroidia|o__Bacteroidales|f__Bacteroidaceae|g__Bacteroides|s__Bacteroides_uniformis
CA_C10042IS2739FE_t5M16__bin.4	75	1477777	37762	77.6066	0.473934	0.984316	0.930762	YES	k__Bacteria|p__Actinobacteria|c__Actinobacteria|o__Actinomycetales|f__Actinomycetaceae|g__Actinomyces|s__Actinomyces_odontolyticus
CA_C10042IS2739FE_t5M16__bin.5	14	2124564	214670	99.0783	0	0.999833	0.991893	NO	k__Bacteria|p__Actinobacteria|c__Actinobacteria|o__Bifidobacteriales|f__Bifidobacteriaceae|g__Bifidobacterium|s__Bifidobacterium_bifidum
CA_C10042MS2723SA_t0M16__bin.1	176	1574461	12951	93.6732	0.728597	0.955114	0.933998	YES	k__Bacteria|p__Firmicutes|c__Bacilli|o__Lactobacillales|f__Streptococcaceae|g__Streptococcus|s__Streptococcus_sp
CA_C10042MS2723SA_t0M16__bin.11	365	1065700	3033	64.3316	0.731922	0.995982	0.962052	NO	k__Bacteria|p__Proteobacteria|c__Epsilonproteobacteria|o__Campylobacterales|f__Campylobacteraceae|g__Campylobacter|s__Campylobacter_concisus
CA_C10042MS2723SA_t0M16__bin.13	107	1422426	26149	52.5862	0	0.970098	0.964496	NO	k__Bacteria|p__Firmicutes|c__Negativicutes|o__Selenomonadales|f__Veillonellaceae|g__Veillonella|s__Veillonella_atypica
CA_C10042MS2723SA_t0M16__bin.14	216	1520084	10055	94.6607	0.598802	0.97362	0.974623	NO	k__Bacteria|p__Firmicutes|c__Negativicutes|o__Selenomonadales|f__Veillonellaceae|g__Megasphaera|s__Megasphaera_micronuciformis
CA_C10042MS2723SA_t0M16__bin.20	19	2171612	201604	99.9248	0	0.993552	0.993063	NO	k__Bacteria|p__Proteobacteria|c__Betaproteobacteria|o__Neisseriales|f__Neisseriaceae|g__Neisseria|s__Neisseria_subflava
CA_C10042MS2723SA_t0M16__bin.21	122	1860708	27386	93.6809	0.473934	0.977678	0.959354	NO	k__Bacteria|p__Actinobacteria|c__Actinobacteria|o__Actinomycetales|f__Actinomycetaceae|g__Actinomyces|s__Actinomyces_graevenitzii
CA_C10042MS2723SA_t0M16__bin.23	315	1321212	4700	70.1422	2.48815	0.974008	0.94866	YES	k__Bacteria|p__Actinobacteria|c__Actinobacteria|o__Actinomycetales|f__Actinomycetaceae|g__Actinomyces|s__Actinomyces_sp
CA_C10042MS2723SA_t0M16__bin.24	165	1918805	18906	90.1111	2.33333	0.995173	0.983391	NO	k__Bacteria|p__Actinobacteria|c__Actinobacteria|o__Micrococcales|f__Micrococcaceae|g__Rothia|s__Rothia_mucilaginosa
CA_C10042MS2723SA_t0M16__bin.28	50	1361649	47184	95.8525	2.41935	0.977792	0.941574	YES	k__Bacteria|p__Actinobacteria|c__Coriobacteriia|o__Coriobacteriales|f__Atopobiaceae|g__Atopobium|s__Atopobium_sp
CA_C10042MS2723SA_t0M16__bin.3	439	2835297	8422	87.6362	3.58837	0.933496	0.945812	YES	k__Bacteria|p__Bacteroidetes|c__Bacteroidia|o__Bacteroidales|f__Prevotellaceae|g__Prevotella|s__Prevotella_salivae
CA_C10042MS2723SA_t0M16__bin.5	505	2312511	5708	65.4389	1.72414	0.935901	0.957503	NO	k__Bacteria|p__Bacteroidetes|c__Bacteroidia|o__Bacteroidales|f__Prevotellaceae|g__Prevotella|s__Prevotella_pallens
CA_C10042MS2723SA_t0M16__bin.6	276	1770423	8208	94.75	2.52824	0.996406	0.960799	NO	k__Bacteria|p__Proteobacteria|c__Gammaproteobacteria|o__Pasteurellales|f__Pasteurellaceae|g__Haemophilus|s__Haemophilus_parainfluenzae
CA_C10042MS2723SA_t0M16__bin.7	44	2862458	108181	98.2686	0.337838	0.96213	0.962872	NO	k__Bacteria|p__Bacteroidetes|c__Bacteroidia|o__Bacteroidales|f__Prevotellaceae|g__Prevotella|s__Prevotella_melaninogenica
CA_C10042MS2723SA_t0M16__bin.8	351	1209129	3618	51.1236	0.468165	0.116744	0.533472	YES	na
CA_C10042MS2723SA_t0M16__bin.9	287	1606515	7252	70.6897	1.72414	0.981196	0.960057	NO	k__Bacteria|p__Firmicutes|c__Negativicutes|o__Selenomonadales|f__Veillonellaceae|g__Veillonella|s__Veillonella_dispar
CA_C10042MS2724FE_t0M16__bin.1	439	1362836	3432	68.3931	0.806452	0.149758	0.569127	YES	na
CA_C10042MS2724FE_t0M16__bin.10	54	2676146	96830	97.9592	0.680272	0.953256	0.982245	NO	k__Bacteria|p__Verrucomicrobia|c__Verrucomicrobiae|o__Verrucomicrobiales|f__Akkermansiaceae|g__Akkermansia|s__Akkermansia_sp
CA_C10042MS2724FE_t0M16__bin.11	1042	4478810	5293	58.2759	0	0.914369	0.946048	YES	k__Bacteria|p__Bacteroidetes|c__Bacteroidia|o__Bacteroidales|f__Bacteroidaceae|g__Bacteroides|s__Bacteroides_vulgatus
CA_C10042MS2724FE_t0M16__bin.12	614	1933749	3438	69.6287	1.02041	0.958418	0.974423	NO	k__Bacteria|p__Firmicutes|c__Clostridia|o__Clostridiales|f__Ruminococcaceae|g__Ruminococcaceae_noname|s__Ruminococcaceae_bacterium
CA_C10042MS2724FE_t0M16__bin.14	192	2735908	22635	95.1656	2.24359	0.959301	0.977263	NO	k__Bacteria|p__Bacteroidetes|c__Bacteroidia|o__Bacteroidales|f__Rikenellaceae|g__Alistipes|s__Alistipes_shahii
CA_C10042MS2724FE_t0M16__bin.17	237	1044791	5498	53.4116	0	0.0562932	0.51756	YES	k__Bacteria|p__Firmicutes|c__Clostridia|o__Clostridiales|f__Clostridiaceae|g__Clostridium|s__Clostridium_sp
CA_C10042MS2724FE_t0M16__bin.19	68	2377909	53665	99.5192	1.44231	0.853975	0.966462	NO	k__Bacteria|p__Bacteroidetes|c__Bacteroidia|o__Bacteroidales|f__Rikenellaceae|g__Alistipes|s__Alistipes_putredinis
CA_C10042MS2724FE_t0M16__bin.22	354	3003445	11866	95.8376	0.503145	0.960683	0.978538	NO	k__Bacteria|p__Bacteroidetes|c__Bacteroidia|o__Bacteroidales|f__Bacteroidaceae|g__Bacteroides|s__Bacteroides_sp
CA_C10042MS2724FE_t0M16__bin.23	291	2619449	13123	95.2381	0.680272	0.395971	0.802298	YES	k__Bacteria|p__Firmicutes|c__Clostridia|o__Clostridiales|f__Ruminococcaceae|g__Subdoligranulum|s__Subdoligranulum_variabile
CA_C10042MS2724FE_t0M16__bin.3	109	4726310	86768	97.9979	2.00647	0.936681	0.987104	NO	k__Bacteria|p__Bacteroidetes|c__Bacteroidia|o__Bacteroidales|f__Bacteroidaceae|g__Bacteroides|s__Bacteroides_caccae
CA_C10042MS2724FE_t0M16__bin.4	339	973377	3055	57.1979	0.302083	0.251242	0.652734	YES	k__Bacteria|p__Proteobacteria|c__Betaproteobacteria|o__Burkholderiales|f__Sutterellaceae|g__Sutterella|s__Sutterella_sp
CA_C10042MS2726SK_t0M15__bin.1	336	2057513	8719	80.1724	0.862069	0.98431	0.990285	NO	k__Bacteria|p__Firmicutes|c__Bacilli|o__Bacillales|f__Staphylococcaceae|g__Staphylococcus|s__Staphylococcus_epidermidis
CA_C10042MS2726SK_t0M15__bin.2	120	2329500	30334	98.9201	0.842697	1	0.998535	NO	k__Bacteria|p__Firmicutes|c__Bacilli|o__Bacillales|f__Staphylococcaceae|g__Staphylococcus|s__Staphylococcus_epidermidis
CA_C10042MS2726SK_t0M15__bin.3	61	2428270	69887	97.5451	0.0967867	1	0.998756	NO	k__Bacteria|p__Actinobacteria|c__Actinobacteria|o__Propionibacteriales|f__Propionibacteriaceae|g__Propionibacterium|s__Propionibacterium_acnes
CA_C10042MS2726SK_t0M15__bin.4	399	1423685	4133	68.9035	0.109649	0.97527	0.971998	NO	k__Bacteria|p__Actinobacteria|c__Actinobacteria|o__Propionibacteriales|f__Propionibacteriaceae|g__Propionibacterium|s__Propionibacterium_sp
CA_C10043IS2749FE_t2M16__bin.11	21	1032908	94017	65.5172	0	0.978306	0.908347	YES	k__Bacteria|p__Actinobacteria|c__Actinobacteria|o__Micrococcales|f__Micrococcaceae|g__Rothia|s__Rothia_mucilaginosa
CA_C10043IS2749FE_t2M16__bin.2	20	1537164	106936	76.3787	0.218341	0.995478	0.970101	NO	k__Bacteria|p__Firmicutes|c__Bacilli|o__Lactobacillales|f__Streptococcaceae|g__Streptococcus|s__Streptococcus_salivarius
CA_C10043IS2749FE_t2M16__bin.3	123	2756845	47683	98.5019	2.10674	0.999235	0.99233	NO	k__Bacteria|p__Firmicutes|c__Bacilli|o__Lactobacillales|f__Enterococcaceae|g__Enterococcus|s__Enterococcus_faecalis
CA_C10043IS2749FE_t2M16__bin.5	47	2018170	66366	92.0268	2.20339	0.997348	0.95926	NO	k__Bacteria|p__Firmicutes|c__Bacilli|o__Lactobacillales|f__Streptococcaceae|g__Streptococcus|s__Streptococcus_parasanguinis
CA_C10043IS2749FE_t2M16__bin.9	55	2493102	72266	99.0858	0.130208	0.995213	0.998627	NO	k__Bacteria|p__Firmicutes|c__Bacilli|o__Bacillales|f__Staphylococcaceae|g__Staphylococcus|s__Staphylococcus_lugdunensis
CA_C10043IS2750SA_t2M16__bin.3	40	1753254	69204	83.1073	0.338983	0.99587	0.959717	NO	k__Bacteria|p__Firmicutes|c__Bacilli|o__Lactobacillales|f__Streptococcaceae|g__Streptococcus|s__Streptococcus_parasanguinis
CA_C10043MS2741SA_t0M16__bin.1	134	3062484	44037	98.2297	1.18243	0.946443	0.958123	NO	k__Bacteria|p__Bacteroidetes|c__Bacteroidia|o__Bacteroidales|f__Prevotellaceae|g__Prevotella|s__Prevotella_melaninogenica
CA_C10043MS2741SA_t0M16__bin.10	135	1242002	14669	91.0557	0	0.972204	0.941782	YES	k__Bacteria|p__Actinobacteria|c__Coriobacteriia|o__Coriobacteriales|f__Atopobiaceae|g__Atopobium|s__Atopobium_sp
CA_C10043MS2741SA_t0M16__bin.11	264	1653861	8593	86.6567	1.99601	0.978905	0.96009	NO	k__Bacteria|p__Firmicutes|c__Negativicutes|o__Selenomonadales|f__Veillonellaceae|g__Veillonella|s__Veillonella_dispar
CA_C10043MS2741SA_t0M16__bin.15	52	2154963	67194	98.8713	0.225734	0.972545	0.960084	NO	k__Bacteria|p__Proteobacteria|c__Betaproteobacteria|o__Neisseriales|f__Neisseriaceae|g__Neisseria|s__Neisseria_meningitidis
CA_C10043MS2741SA_t0M16__bin.5	423	1199143	2950	50.7201	0.675676	0.9769	0.976865	NO	k__Bacteria|p__Bacteroidetes|c__Bacteroidia|o__Bacteroidales|f__Prevotellaceae|g__Prevotella|s__Prevotella_pallens
CA_C10043MS2741SA_t0M16__bin.7	287	1449202	6352	55.1724	0.862069	0.954434	0.948016	YES	k__Bacteria|p__Firmicutes|c__Negativicutes|o__Selenomonadales|f__Veillonellaceae|g__Veillonella|s__Veillonella_atypica
CA_C10043MS2741SA_t0M16__bin.9	44	1887528	67603	99.4318	0	0.985394	0.953295	NO	k__Bacteria|p__Proteobacteria|c__Gammaproteobacteria|o__Pasteurellales|f__Pasteurellaceae|g__Haemophilus|s__Haemophilus_parainfluenzae
CA_C10043MS2742FE_t0M16__bin.11	41	2683145	107980	99.5192	0	0.276918	0.817026	YES	k__Bacteria|p__Bacteroidetes|c__Bacteroidia|o__Bacteroidales|f__Rikenellaceae|g__Alistipes|s__Alistipes_indistinctus
CA_C10043MS2742FE_t0M16__bin.12	428	2708795	8269	93.736	0.33557	0.273093	0.751103	YES	k__Bacteria|p__Firmicutes|c__Clostridia|o__Clostridiales|f__Ruminococcaceae|g__Anaerotruncus|s__Anaerotruncus_colihominis
CA_C10043MS2742FE_t0M16__bin.15	211	2988966	21731	96.0588	2.54154	0.258389	0.735538	YES	k__Bacteria|p__Firmicutes|c__Clostridia|o__Clostridiales|f__Clostridiales_noname|g__Clostridiales_noname|s__Clostridiales_bacterium
CA_C10043MS2742FE_t0M16__bin.16	56	2865426	77180	97.4235	2.51208	0.315366	0.799643	YES	k__Bacteria|p__Firmicutes|c__Firmicutes_noname|o__Firmicutes_noname|f__Firmicutes_noname|g__Firmicutes_noname|s__Firmicutes_bacterium
CA_C10043MS2742FE_t0M16__bin.18	174	2511883	25620	97.4659	0.194932	0.943313	0.979974	NO	k__Bacteria|p__Firmicutes|c__Clostridia|o__Clostridiales|f__Lachnospiraceae|g__Roseburia|s__Roseburia_sp
CA_C10043MS2742FE_t0M16__bin.19	350	2573407	10130	98.6982	1.53408	0.873421	0.922899	YES	k__Bacteria|p__Proteobacteria|c__Deltaproteobacteria|o__Desulfovibrionales|f__Desulfovibrionaceae|g__Desulfovibrio|s__Desulfovibrio_piger
CA_C10043MS2742FE_t0M16__bin.2	386	1801370	5586	88.1048	2.41935	0.398103	0.737279	YES	k__Bacteria|p__Actinobacteria|c__Coriobacteriia|o__Coriobacteriales|f__Coriobacteriaceae|g__Senegalimassilia|s__Senegalimassilia_anaerobia
CA_C10043MS2742FE_t0M16__bin.20	73	2817286	61877	96.7562	1.34228	0.157574	0.744406	YES	k__Bacteria|p__Firmicutes|c__Firmicutes_noname|o__Firmicutes_noname|f__Firmicutes_noname|g__Firmicutes_noname|s__Firmicutes_bacterium
CA_C10043MS2742FE_t0M16__bin.21	96	2056324	36870	99.1935	0.806452	0.915648	0.939583	YES	k__Bacteria|p__Actinobacteria|c__Coriobacteriia|o__Coriobacteriales|f__Coriobacteriaceae|g__Collinsella|s__Collinsella_sp
CA_C10043MS2742FE_t0M16__bin.22	172	1697856	13945	95.2957	0.268817	0.109123	0.7285	YES	na
CA_C10043MS2742FE_t0M16__bin.23	247	3861308	23318	95.3269	0.769231	0.962351	0.984765	NO	k__Bacteria|p__Bacteroidetes|c__Bacteroidia|o__Bacteroidales|f__Porphyromonadaceae|g__Parabacteroides|s__Parabacteroides_merdae
CA_C10043MS2742FE_t0M16__bin.24	87	2202359	40333	99.3289	1.00671	0.829643	0.961502	NO	k__Bacteria|p__Firmicutes|c__Clostridia|o__Clostridiales|f__Ruminococcaceae|g__Ruminococcus|s__Ruminococcus_sp
CA_C10043MS2742FE_t0M16__bin.25	110	3788451	59785	84.6296	0.334821	0.999997	0.999659	NO	k__Bacteria|p__Proteobacteria|c__Gammaproteobacteria|o__Enterobacteriales|f__Enterobacteriaceae|g__Escherichia|s__Escherichia_coli
CA_C10043MS2742FE_t0M16__bin.29	44	2112127	92562	96.6443	0	0.139605	0.81026	YES	k__Bacteria|p__Firmicutes|c__Clostridia|o__Clostridiales|f__Clostridiaceae|g__Clostridium|s__Clostridium_sp
CA_C10043MS2742FE_t0M16__bin.3	314	2854702	14521	95.6916	1.36054	0.925235	0.964062	NO	k__Bacteria|p__Firmicutes|c__Clostridia|o__Clostridiales|f__Ruminococcaceae|g__Ruminococcaceae_noname|s__Ruminococcaceae_bacterium
CA_C10043MS2742FE_t0M16__bin.32	47	4818553	157690	97.4723	1.54235	0.945707	0.983959	NO	k__Bacteria|p__Bacteroidetes|c__Bacteroidia|o__Bacteroidales|f__Bacteroidaceae|g__Bacteroides|s__Bacteroides_caccae
CA_C10043MS2742FE_t0M16__bin.34	228	2104402	13984	93.8286	2.80303	0.979865	0.983366	NO	k__Bacteria|p__Actinobacteria|c__Actinobacteria|o__Bifidobacteriales|f__Bifidobacteriaceae|g__Bifidobacterium|s__Bifidobacterium_pseudocatenulatum
CA_C10043MS2742FE_t0M16__bin.37	84	2304886	41513	91.5064	1.92308	0.975634	0.988619	NO	k__Bacteria|p__Bacteroidetes|c__Bacteroidia|o__Bacteroidales|f__Rikenellaceae|g__Alistipes|s__Alistipes_obesi
CA_C10043MS2742FE_t0M16__bin.6	492	3014565	8527	74.3938	0.185874	0.946287	0.95732	NO	k__Bacteria|p__Bacteroidetes|c__Bacteroidia|o__Bacteroidales|f__Bacteroidaceae|g__Bacteroides|s__Bacteroides_uniformis
CA_C10043MS2742FE_t0M16__bin.8	733	3574928	5942	68.1034	0	0.979079	0.984376	NO	k__Bacteria|p__Bacteroidetes|c__Bacteroidia|o__Bacteroidales|f__Porphyromonadaceae|g__Parabacteroides|s__Parabacteroides_distasonis
CA_C10043MS2742FE_t0M16__bin.9	561	1597593	2963	55.8893	1.34228	0.208454	0.508909	YES	na
CA_C10043MS2743VA_t0M15__bin.2	83	1336375	21095	53.4483	0	0.98756	0.986781	NO	k__Bacteria|p__Firmicutes|c__Bacilli|o__Lactobacillales|f__Lactobacillaceae|g__Lactobacillus|s__Lactobacillus_crispatus
CA_C10043MS2744SK_t0M15__bin.1	46	2445241	90510	96.4228	0.331978	0.999999	0.999462	NO	k__Bacteria|p__Actinobacteria|c__Actinobacteria|o__Propionibacteriales|f__Propionibacteriaceae|g__Propionibacterium|s__Propionibacterium_acnes
CA_C10043MS2744SK_t0M15__bin.2	421	1845845	5464	90.4695	1.51515	0.994762	0.994527	NO	k__Bacteria|p__Firmicutes|c__Bacilli|o__Bacillales|f__Staphylococcaceae|g__Staphylococcus|s__Staphylococcus_haemolyticus
CA_C10049IS2854FE_t1M16__bin.3	41	3070406	132876	58.6207	0	1	0.999881	NO	k__Bacteria|p__Proteobacteria|c__Gammaproteobacteria|o__Enterobacteriales|f__Enterobacteriaceae|g__Escherichia|s__Escherichia_coli
CA_C10049IS2854FE_t1M16__bin.4	295	4361761	23105	96.646	0.929368	0.983072	0.98949	NO	k__Bacteria|p__Bacteroidetes|c__Bacteroidia|o__Bacteroidales|f__Bacteroidaceae|g__Bacteroides|s__Bacteroides_uniformis
CA_C10049IS2857FE_t2M16__bin.1	24	2073486	178426	99.0303	0.0227273	0.996304	0.968392	NO	k__Bacteria|p__Proteobacteria|c__Gammaproteobacteria|o__Pasteurellales|f__Pasteurellaceae|g__Haemophilus|s__Haemophilus_parainfluenzae
CA_C10049IS2857FE_t2M16__bin.3	314	2422171	12228	94.2549	0.991688	0.955347	0.969785	NO	k__Bacteria|p__Firmicutes|c__Bacilli|o__Bacillales|f__Staphylococcaceae|g__Staphylococcus|s__Staphylococcus_epidermidis
CA_C10049IS2857FE_t2M16__bin.4	24	1629070	152716	67.4138	0	0.993176	0.985791	NO	k__Bacteria|p__Proteobacteria|c__Gammaproteobacteria|o__Pasteurellales|f__Pasteurellaceae|g__Haemophilus|s__Haemophilus_pittmaniae
CA_C10049IS2857FE_t2M16__bin.6	60	2096775	60697	98.0165	1.01892	0.984117	0.962172	NO	k__Bacteria|p__Firmicutes|c__Bacilli|o__Lactobacillales|f__Streptococcaceae|g__Streptococcus|s__Streptococcus_salivarius
CA_C10049IS2858SA_t2M16__bin.1	243	1779924	10050	94.0134	0.766284	0.930054	0.963755	NO	k__Bacteria|p__Firmicutes|c__Bacilli|o__Bacillales|f__Bacillales_noname|g__Gemella|s__Gemella_haemolysans
CA_C10049IS2861FE_t3M16__bin.2	400	1440521	3946	72.8304	0.718563	0.995071	0.975477	NO	k__Bacteria|p__Firmicutes|c__Negativicutes|o__Selenomonadales|f__Veillonellaceae|g__Veillonella|s__Veillonella_parvula
CA_C10049IS2861FE_t3M16__bin.4	443	2211202	6643	85.9421	1.95381	0.981718	0.99264	NO	k__Bacteria|p__Firmicutes|c__Bacilli|o__Bacillales|f__Staphylococcaceae|g__Staphylococcus|s__Staphylococcus_epidermidis
CA_C10049IS2861FE_t3M16__bin.5	30	4838452	288277	99.9669	0.154124	0.997666	0.999337	NO	k__Bacteria|p__Proteobacteria|c__Gammaproteobacteria|o__Enterobacteriales|f__Enterobacteriaceae|g__Escherichia|s__Escherichia_coli
CA_C10049IS2861FE_t3M16__bin.6	51	1652007	59040	99.4553	0	0.266639	0.804928	YES	k__Bacteria|p__Firmicutes|c__Negativicutes|o__Selenomonadales|f__Veillonellaceae|g__Veillonella|s__Veillonella_sp
CA_C10049IS2866FE_t4M16__bin.2	40	1045912	38454	84.4828	4.85893	0.995746	0.990367	NO	k__Bacteria|p__Firmicutes|c__Bacilli|o__Lactobacillales|f__Lactobacillaceae|g__Lactobacillus|s__Lactobacillus_gasseri
CA_C10049IS2866FE_t4M16__bin.3	70	1882142	33259	100	0.598802	0.972128	0.923069	YES	k__Bacteria|p__Firmicutes|c__Negativicutes|o__Selenomonadales|f__Veillonellaceae|g__Veillonella|s__Veillonella_dispar
CA_C10049IS2866FE_t4M16__bin.4	28	4789409	288277	99.3717	0.154124	0.996017	0.999577	NO	k__Bacteria|p__Proteobacteria|c__Gammaproteobacteria|o__Enterobacteriales|f__Enterobacteriaceae|g__Escherichia|s__Escherichia_coli
CA_C10049MS2849SA_t0M16__bin.11	640	2346279	4388	78.6895	4.83953	0.962345	0.956772	NO	k__Bacteria|p__Bacteroidetes|c__Bacteroidia|o__Bacteroidales|f__Prevotellaceae|g__Prevotella|s__Prevotella_melaninogenica
CA_C10049MS2849SA_t0M16__bin.12	25	2191494	211216	99.2476	0	0.981104	0.956918	NO	k__Bacteria|p__Proteobacteria|c__Betaproteobacteria|o__Neisseriales|f__Neisseriaceae|g__Neisseria|s__Neisseria_meningitidis
CA_C10049MS2849SA_t0M16__bin.2	277	2213751	11068	98.6493	2.21528	0.831315	0.847766	YES	k__Bacteria|p__Actinobacteria|c__Actinobacteria|o__Actinomycetales|f__Actinomycetaceae|g__Actinomyces|s__Actinomyces_sp
CA_C10049MS2849SA_t0M16__bin.5	297	872513	3103	51.504	2.45902	0.97904	0.948326	YES	k__Bacteria|p__Firmicutes|c__Bacilli|o__Lactobacillales|f__Streptococcaceae|g__Streptococcus|s__Streptococcus_sp
CA_C10049MS2849SA_t0M16__bin.8	181	1924246	21414	92.9142	2.09581	0.958536	0.92338	YES	k__Bacteria|p__Firmicutes|c__Negativicutes|o__Selenomonadales|f__Veillonellaceae|g__Veillonella|s__Veillonella_dispar
CA_C10049MS2849SA_t0M16__bin.9	78	2053760	53509	94.9242	1.62689	0.939525	0.946901	YES	k__Bacteria|p__Proteobacteria|c__Gammaproteobacteria|o__Pasteurellales|f__Pasteurellaceae|g__Haemophilus|s__Haemophilus_parainfluenzae
CA_C10049MS2850FE_t0M16__bin.1	251	1970596	11004	89.877	0	0.106869	0.689064	YES	k__Bacteria|p__Firmicutes|c__Clostridia|o__Clostridiales|f__Ruminococcaceae|g__Ruminococcus|s__Ruminococcus_sp
CA_C10049MS2850FE_t0M16__bin.11	42	3185487	124968	99.2453	0	0.977029	0.985724	NO	k__Bacteria|p__Bacteroidetes|c__Bacteroidia|o__Bacteroidales|f__Porphyromonadaceae|g__Barnesiella|s__Barnesiella_intestinihominis
CA_C10049MS2850FE_t0M16__bin.12	29	3355855	180388	97.5962	1.44231	0.90739	0.983789	NO	k__Bacteria|p__Bacteroidetes|c__Bacteroidia|o__Bacteroidales|f__Rikenellaceae|g__Alistipes|s__Alistipes_sp
CA_C10049MS2850FE_t0M16__bin.13	53	2744281	88716	100	0	0.968399	0.994035	NO	k__Bacteria|p__Bacteroidetes|c__Bacteroidia|o__Bacteroidales|f__Rikenellaceae|g__Alistipes|s__Alistipes_indistinctus
CA_C10049MS2850FE_t0M16__bin.14	279	3955884	20345	95.7495	0	0.990337	0.990187	NO	k__Bacteria|p__Bacteroidetes|c__Bacteroidia|o__Bacteroidales|f__Porphyromonadaceae|g__Parabacteroides|s__Parabacteroides_distasonis
CA_C10049MS2850FE_t0M16__bin.15	140	4584488	57602	95.165	0.18797	0.9715	0.99089	NO	k__Bacteria|p__Bacteroidetes|c__Bacteroidia|o__Bacteroidales|f__Bacteroidaceae|g__Bacteroides|s__Bacteroides_vulgatus
CA_C10049MS2850FE_t0M16__bin.17	369	1751618	5718	83.8017	3.07329	0.889262	0.939022	YES	k__Bacteria|p__Firmicutes|c__Firmicutes_noname|o__Firmicutes_noname|f__Firmicutes_noname|g__Firmicutes_noname|s__Firmicutes_bacterium
CA_C10049MS2850FE_t0M16__bin.2	27	1848382	100152	97.3154	0	0.144333	0.808965	YES	k__Bacteria|p__Firmicutes|c__Clostridia|o__Clostridiales|f__Clostridiaceae|g__Clostridium|s__Clostridium_sp
CA_C10049MS2850FE_t0M16__bin.20	88	4547889	85446	97.7018	1.05178	0.959248	0.992073	NO	k__Bacteria|p__Bacteroidetes|c__Bacteroidia|o__Bacteroidales|f__Bacteroidaceae|g__Bacteroides|s__Bacteroides_caccae
CA_C10049MS2850FE_t0M16__bin.22	800	3629591	5513	81.4629	1.95508	0.998856	0.99909	NO	k__Bacteria|p__Proteobacteria|c__Gammaproteobacteria|o__Enterobacteriales|f__Enterobacteriaceae|g__Escherichia|s__Escherichia_coli
CA_C10049MS2850FE_t0M16__bin.25	444	1383319	3331	58.9212	0.894855	0.759115	0.831926	YES	k__Bacteria|p__Firmicutes|c__Firmicutes_noname|o__Firmicutes_noname|f__Firmicutes_noname|g__Firmicutes_noname|s__Firmicutes_bacterium
CA_C10049MS2850FE_t0M16__bin.28	85	2219074	41871	93.9103	1.44231	0.954137	0.99036	NO	k__Bacteria|p__Bacteroidetes|c__Bacteroidia|o__Bacteroidales|f__Rikenellaceae|g__Alistipes|s__Alistipes_putredinis
CA_C10049MS2850FE_t0M16__bin.3	65	2632495	73824	70.4809	0.621891	0.844448	0.953058	NO	k__Bacteria|p__Bacteroidetes|c__Bacteroidia|o__Bacteroidales|f__Bacteroidaceae|g__Bacteroides|s__Bacteroides_plebeius
CA_C10049MS2850FE_t0M16__bin.4	291	2237999	11237	89.877	0.469799	0.278677	0.773016	YES	k__Bacteria|p__Firmicutes|c__Firmicutes_noname|o__Firmicutes_noname|f__Firmicutes_noname|g__Firmicutes_noname|s__Firmicutes_bacterium
CA_C10049MS2850FE_t0M16__bin.6	56	2663927	80328	92.5427	3.84615	0.969881	0.962446	NO	k__Bacteria|p__Bacteroidetes|c__Bacteroidia|o__Bacteroidales|f__Rikenellaceae|g__Alistipes|s__Alistipes_finegoldii
CA_C10049MS2850FE_t0M16__bin.7	263	2997645	16097	96.8254	1.36054	0.733573	0.859611	YES	k__Bacteria|p__Verrucomicrobia|c__Verrucomicrobiae|o__Verrucomicrobiales|f__Akkermansiaceae|g__Akkermansia|s__Akkermansia_sp
CA_C10049MS2851VA_t0M15__bin.1	103	1081594	14817	89.0086	0.442478	0.994786	0.992062	NO	k__Bacteria|p__Firmicutes|c__Bacilli|o__Lactobacillales|f__Lactobacillaceae|g__Lactobacillus|s__Lactobacillus_iners
CA_C10049MS2852SK_t0M15__bin.2	100	2432329	38564	100	0	0.990353	0.998525	NO	k__Bacteria|p__Actinobacteria|c__Actinobacteria|o__Propionibacteriales|f__Propionibacteriaceae|g__Propionibacterium|s__Propionibacterium_acnes
CA_C10051MS2887VA_t0M15__bin.1	486	1652324	3670	73.4976	1.26689	0.995491	0.99069	NO	k__Bacteria|p__Bacteroidetes|c__Bacteroidia|o__Bacteroidales|f__Prevotellaceae|g__Prevotella|s__Prevotella_bivia
CA_C10051MS2887VA_t0M15__bin.3	131	1357671	15414	92.7626	0.791476	0.998899	0.983607	NO	k__Bacteria|p__Actinobacteria|c__Actinobacteria|o__Bifidobacteriales|f__Bifidobacteriaceae|g__Gardnerella|s__Gardnerella_vaginalis
CA_C10051MS2887VA_t0M15__bin.4	22	778922	50649	56.106	0	0.97291	0.964566	NO	k__Bacteria|p__Actinobacteria|c__Coriobacteriia|o__Coriobacteriales|f__Atopobiaceae|g__Atopobium|s__Atopobium_vaginae
CA_C10051MS2887VA_t0M15__bin.6	54	1559185	45167	100	0	0.982411	0.992646	NO	k__Bacteria|p__Firmicutes|c__Negativicutes|o__Selenomonadales|f__Veillonellaceae|g__Veillonellaceae_noname|s__Veillonellaceae_bacterium
CA_C10052IS2908FE_t1M16__bin.2	28	2176218	165258	77.809	0	0.99563	0.998414	NO	k__Bacteria|p__Firmicutes|c__Bacilli|o__Lactobacillales|f__Enterococcaceae|g__Enterococcus|s__Enterococcus_faecalis
CA_C10052IS2908FE_t1M16__bin.3	45	3569112	146072	77.3678	0.10453	0.998109	0.996881	NO	k__Bacteria|p__Proteobacteria|c__Gammaproteobacteria|o__Enterobacteriales|f__Enterobacteriaceae|g__Escherichia|s__Escherichia_coli
CA_C10052IS2908FE_t1M16__bin.4	10	1310845	169690	73.7828	0.374532	0.992413	0.984472	NO	k__Bacteria|p__Firmicutes|c__Bacilli|o__Lactobacillales|f__Streptococcaceae|g__Streptococcus|s__Streptococcus_equinus
CA_C10052IS2909SA_t1M16__bin.1	608	1775481	3143	53.5441	1.00164	0.178788	0.559513	YES	na
CA_C10052IS2909SA_t1M16__bin.2	205	3895225	28026	98.8235	0	0.876852	0.853013	YES	k__Bacteria|p__Spirochaetes|c__Spirochaetia|o__Spirochaetia_noname|f__Leptospiraceae|g__Leptospira|s__Leptospira_sp
CA_C10052IS2911FE_t2M16__bin.2	103	2727276	40279	99.6255	0	0.999956	0.999428	NO	k__Bacteria|p__Firmicutes|c__Bacilli|o__Lactobacillales|f__Enterococcaceae|g__Enterococcus|s__Enterococcus_faecalis
CA_C10052IS2911FE_t2M16__bin.3	70	4292695	129291	94.8982	0.10453	0.998866	0.996455	NO	k__Bacteria|p__Proteobacteria|c__Gammaproteobacteria|o__Enterobacteriales|f__Enterobacteriaceae|g__Escherichia|s__Escherichia_coli
CA_C10052IS2912SA_t2M16__bin.1	85	1834388	31039	96.3911	1.17912	0.980388	0.951507	NO	k__Bacteria|p__Firmicutes|c__Bacilli|o__Lactobacillales|f__Streptococcaceae|g__Streptococcus|s__Streptococcus_mitis
CA_C10052IS2915FE_t3M16__bin.10	16	3800954	280231	81.2169	0.0372024	0.998686	0.998234	NO	k__Bacteria|p__Proteobacteria|c__Gammaproteobacteria|o__Enterobacteriales|f__Enterobacteriaceae|g__Escherichia|s__Escherichia_coli
CA_C10052IS2915FE_t3M16__bin.2	10	1534437	240149	62	0	0.984303	0.904008	YES	k__Bacteria|p__Actinobacteria|c__Actinobacteria|o__Micrococcales|f__Micrococcaceae|g__Rothia|s__Rothia_mucilaginosa
CA_C10052IS2915FE_t3M16__bin.5	11	2080160	243614	94.47	0	1	0.999965	NO	k__Bacteria|p__Actinobacteria|c__Actinobacteria|o__Bifidobacteriales|f__Bifidobacteriaceae|g__Bifidobacterium|s__Bifidobacterium_breve
CA_C10052IS2915FE_t3M16__bin.7	55	1455325	44184	71.4237	1.58192	0.937884	0.892743	YES	k__Bacteria|p__Firmicutes|c__Bacilli|o__Lactobacillales|f__Streptococcaceae|g__Streptococcus|s__Streptococcus_parasanguinis
CA_C10052IS2915FE_t3M16__bin.9	91	2302284	38356	87.8277	0	0.999994	0.999498	NO	k__Bacteria|p__Firmicutes|c__Bacilli|o__Lactobacillales|f__Enterococcaceae|g__Enterococcus|s__Enterococcus_faecalis
CA_C10052IS2920FE_t5M16__bin.10	143	2706097	40256	98.3657	2.43446	0.997967	0.994423	NO	k__Bacteria|p__Firmicutes|c__Bacilli|o__Lactobacillales|f__Enterococcaceae|g__Enterococcus|s__Enterococcus_faecalis
CA_C10052IS2920FE_t5M16__bin.11	63	1985520	53325	97.1787	0.180791	0.945365	0.889994	YES	k__Bacteria|p__Firmicutes|c__Bacilli|o__Lactobacillales|f__Streptococcaceae|g__Streptococcus|s__Streptococcus_parasanguinis
CA_C10052IS2920FE_t5M16__bin.12	262	1256441	5881	50.3448	0	0.99594	0.991923	NO	k__Bacteria|p__Actinobacteria|c__Actinobacteria|o__Bifidobacteriales|f__Bifidobacteriaceae|g__Bifidobacterium|s__Bifidobacterium_breve
CA_C10052IS2920FE_t5M16__bin.18	338	4532633	21271	50	1.72414	0.999698	0.991423	NO	k__Bacteria|p__Proteobacteria|c__Gammaproteobacteria|o__Enterobacteriales|f__Enterobacteriaceae|g__Enterobacter|s__Enterobacter_cloacae
CA_C10052IS2920FE_t5M16__bin.3	21	1244407	118816	59.3702	0.537634	0.988713	0.985357	NO	k__Bacteria|p__Actinobacteria|c__Actinobacteria|o__Bifidobacteriales|f__Bifidobacteriaceae|g__Bifidobacterium|s__Bifidobacterium_longum
CA_C10052IS2920FE_t5M16__bin.6	83	1939803	40305	90.6682	1.15207	1	0.99937	NO	k__Bacteria|p__Actinobacteria|c__Actinobacteria|o__Bifidobacteriales|f__Bifidobacteriaceae|g__Bifidobacterium|s__Bifidobacterium_bifidum
CA_C10052IS2920FE_t5M16__bin.9	139	2842958	27366	92.6871	0	0.775932	0.880562	YES	k__Bacteria|p__Verrucomicrobia|c__Verrucomicrobiae|o__Verrucomicrobiales|f__Akkermansiaceae|g__Akkermansia|s__Akkermansia_sp
CA_C10052MS2903SA_t0M16__bin.1	281	913088	3435	51.7844	0.068306	0.950999	0.923922	YES	k__Bacteria|p__Firmicutes|c__Bacilli|o__Lactobacillales|f__Streptococcaceae|g__Streptococcus|s__Streptococcus_sp
CA_C10052MS2903SA_t0M16__bin.12	216	1759398	12000	93.2635	0.998004	0.973956	0.952976	NO	k__Bacteria|p__Firmicutes|c__Negativicutes|o__Selenomonadales|f__Veillonellaceae|g__Veillonella|s__Veillonella_dispar
CA_C10052MS2903SA_t0M16__bin.13	371	1222976	3403	55.5016	1.0158	0.993709	0.965351	NO	k__Bacteria|p__Proteobacteria|c__Betaproteobacteria|o__Neisseriales|f__Neisseriaceae|g__Neisseria|s__Neisseria_meningitidis
CA_C10052MS2903SA_t0M16__bin.14	173	1946165	19166	91.6949	4.92185	0.997993	0.965442	NO	k__Bacteria|p__Firmicutes|c__Bacilli|o__Lactobacillales|f__Streptococcaceae|g__Streptococcus|s__Streptococcus_parasanguinis
CA_C10052MS2903SA_t0M16__bin.3	79	2328330	46935	100	0.947867	0.979902	0.94804	YES	k__Bacteria|p__Actinobacteria|c__Actinobacteria|o__Actinomycetales|f__Actinomycetaceae|g__Actinomyces|s__Actinomyces_odontolyticus
CA_C10052MS2903SA_t0M16__bin.4	95	2985889	47648	98.705	0.112613	0.949152	0.962607	NO	k__Bacteria|p__Bacteroidetes|c__Bacteroidia|o__Bacteroidales|f__Prevotellaceae|g__Prevotella|s__Prevotella_melaninogenica
CA_C10052MS2903SA_t0M16__bin.7	29	1926791	107445	99.5455	0.217803	0.991054	0.9542	NO	k__Bacteria|p__Proteobacteria|c__Gammaproteobacteria|o__Pasteurellales|f__Pasteurellaceae|g__Haemophilus|s__Haemophilus_parainfluenzae
CA_C10052MS2903SA_t0M16__bin.9	358	1908104	6963	85.5556	0.666667	0.991705	0.962539	NO	k__Bacteria|p__Actinobacteria|c__Actinobacteria|o__Micrococcales|f__Micrococcaceae|g__Rothia|s__Rothia_mucilaginosa
CA_C10052MS2904FE_t0M16__bin.2	185	1742012	14427	95.6989	1.07527	0.162232	0.699374	YES	k__Bacteria|p__Proteobacteria|c__Alphaproteobacteria|o__Rhodospirillales|f__Rhodospirillaceae|g__Azospirillum|s__Azospirillum_sp
CA_C10052MS2904FE_t0M16__bin.3	426	5008430	18536	96.168	1.7233	0.91545	0.952183	NO	k__Bacteria|p__Bacteroidetes|c__Bacteroidia|o__Bacteroidales|f__Bacteroidaceae|g__Bacteroides|s__Bacteroides_caccae
CA_C10052MS2904FE_t0M16__bin.4	35	3033041	114395	97.9592	0.680272	0.730578	0.880847	YES	k__Bacteria|p__Verrucomicrobia|c__Verrucomicrobiae|o__Verrucomicrobiales|f__Akkermansiaceae|g__Akkermansia|s__Akkermansia_sp
CA_C10052MS2904FE_t0M16__bin.5	596	1965795	3648	65.6624	0	0.97908	0.970359	NO	k__Bacteria|p__Bacteroidetes|c__Bacteroidia|o__Bacteroidales|f__Rikenellaceae|g__Alistipes|s__Alistipes_sp
CA_C10052MS2904FE_t0M16__bin.6	306	1074775	3921	54.7889	0.671141	0.0913135	0.518507	YES	k__Bacteria|p__Firmicutes|c__Clostridia|o__Clostridiales|f__Eubacteriaceae|g__Eubacterium|s__Eubacterium_sp
CA_C10052MS2906SK_t0M15__bin.1	274	3030670	17631	93.1818	0.635027	0.0986443	0.740409	YES	k__Eukaryota|p__Tardigrada|c__Eutardigrada|o__Parachela|f__Hypsibiidae|g__Hypsibius|s__Hypsibius_dujardini
CA_C10052MS2906SK_t0M15__bin.10	21	3946095	384767	98.8235	0	0.865774	0.865186	YES	k__Bacteria|p__Spirochaetes|c__Spirochaetia|o__Spirochaetia_noname|f__Leptospiraceae|g__Leptospira|s__Leptospira_sp
CA_C10052MS2906SK_t0M15__bin.2	146	7165824	83413	99.1815	1.00198	0.874238	0.887638	YES	k__Bacteria|p__Proteobacteria|c__Alphaproteobacteria|o__Rhizobiales|f__Bradyrhizobiaceae|g__Bradyrhizobium|s__Bradyrhizobium_yuanmingense
CA_C10052MS2906SK_t0M15__bin.4	117	4362623	74847	99.0043	0.649351	0.851052	0.872465	YES	k__Bacteria|p__Proteobacteria|c__Alphaproteobacteria|o__Caulobacterales|f__Caulobacteraceae|g__Caulobacter|s__Caulobacter_sp
CA_C10052MS2906SK_t0M15__bin.5	62	4400656	292871	95.7265	4.8433	0.0086611	0.570447	YES	na
CA_C10052MS2906SK_t0M15__bin.6	288	3451908	21773	97.1743	0.974026	0.741479	0.82886	YES	k__Bacteria|p__Proteobacteria|c__Alphaproteobacteria|o__Caulobacterales|f__Caulobacteraceae|g__Brevundimonas|s__Brevundimonas_subvibrioides
CA_C10052MS2906SK_t0M15__bin.7	899	3455914	4486	76.386	4.51699	0.275593	0.726716	YES	k__Eukaryota|p__Tardigrada|c__Eutardigrada|o__Parachela|f__Hypsibiidae|g__Hypsibius|s__Hypsibius_dujardini
CA_C10052MS2906SK_t0M15__bin.9	79	3360086	57320	98.0296	0.519978	0.188648	0.774437	YES	k__Eukaryota|p__Tardigrada|c__Eutardigrada|o__Parachela|f__Hypsibiidae|g__Hypsibius|s__Hypsibius_dujardini
CA_C10055IS2962FE_t1M16__bin.10	546	2089259	4516	80.1544	2.52473	0.945456	0.971662	NO	k__Bacteria|p__Firmicutes|c__Clostridia|o__Clostridiales|f__Lachnospiraceae|g__Roseburia|s__Roseburia_faecis
CA_C10055IS2962FE_t1M16__bin.3	438	1832669	5295	84.2735	2.9267	0.0793016	0.444304	YES	k__Bacteria|p__Proteobacteria|c__Gammaproteobacteria|o__Pseudomonadales|f__Moraxellaceae|g__Acinetobacter|s__Acinetobacter_sp
CA_C10055IS2962FE_t1M16__bin.4	288	3428507	16667	93.2127	3.25218	0.699166	0.888179	YES	k__Bacteria|p__Bacteroidetes|c__Bacteroidia|o__Bacteroidales|f__Bacteroidaceae|g__Bacteroides|s__Bacteroides_sp
CA_C10055IS2962FE_t1M16__bin.5	48	2303402	70181	99.5192	1.36218	0.97413	0.988859	NO	k__Bacteria|p__Bacteroidetes|c__Bacteroidia|o__Bacteroidales|f__Rikenellaceae|g__Alistipes|s__Alistipes_putredinis
CA_C10055IS2962FE_t1M16__bin.6	164	3044706	28609	97.7671	1.66934	0.932627	0.958174	NO	k__Bacteria|p__Bacteroidetes|c__Bacteroidia|o__Bacteroidales|f__Rikenellaceae|g__Alistipes|s__Alistipes_sp
CA_C10055IS2962FE_t1M16__bin.7	699	3332290	6211	76.3755	0.9313	0.999092	0.99844	NO	k__Bacteria|p__Proteobacteria|c__Gammaproteobacteria|o__Enterobacteriales|f__Enterobacteriaceae|g__Enterobacter|s__Enterobacter_cloacae
CA_C10055IS2963SA_t1M16__bin.1	41	1651319	60612	92.9117	0.199203	0.997901	0.94863	YES	k__Bacteria|p__Firmicutes|c__Bacilli|o__Lactobacillales|f__Streptococcaceae|g__Streptococcus|s__Streptococcus_mitis
CA_C10055IS2965FE_t2M16__bin.1	418	3182691	10895	71.0031	0.862069	0.991022	0.988407	NO	k__Bacteria|p__Bacteroidetes|c__Bacteroidia|o__Bacteroidales|f__Porphyromonadaceae|g__Parabacteroides|s__Parabacteroides_merdae
CA_C10055IS2965FE_t2M16__bin.10	32	1368187	134420	58.1605	0	0.999947	0.9934	NO	k__Bacteria|p__Actinobacteria|c__Actinobacteria|o__Bifidobacteriales|f__Bifidobacteriaceae|g__Bifidobacterium|s__Bifidobacterium_bifidum
CA_C10055IS2965FE_t2M16__bin.11	237	3097248	19587	70.6897	0	0.913856	0.979776	NO	k__Bacteria|p__Bacteroidetes|c__Bacteroidia|o__Bacteroidales|f__Bacteroidaceae|g__Bacteroides|s__Bacteroides_coprocola
CA_C10055IS2965FE_t2M16__bin.12	197	2195160	17555	91.1804	0.896057	0.909975	0.963298	NO	k__Bacteria|p__Actinobacteria|c__Coriobacteriia|o__Coriobacteriales|f__Coriobacteriaceae|g__Collinsella|s__Collinsella_tanakaei
CA_C10055IS2965FE_t2M16__bin.13	76	2004549	42048	94.2424	0.545455	0.993542	0.98671	NO	k__Bacteria|p__Actinobacteria|c__Actinobacteria|o__Bifidobacteriales|f__Bifidobacteriaceae|g__Bifidobacterium|s__Bifidobacterium_adolescentis
CA_C10055IS2965FE_t2M16__bin.3	27	1903349	143196	91.9255	0	0.987867	0.984448	NO	k__Bacteria|p__Proteobacteria|c__Betaproteobacteria|o__Burkholderiales|f__Sutterellaceae|g__Sutterella|s__Sutterella_wadsworthensis
CA_C10055IS2965FE_t2M16__bin.4	45	2076467	65761	96.7742	1.6129	0.914438	0.947413	YES	k__Bacteria|p__Actinobacteria|c__Coriobacteriia|o__Coriobacteriales|f__Coriobacteriaceae|g__Collinsella|s__Collinsella_aerofaciens
CA_C10055IS2965FE_t2M16__bin.6	46	1572009	57795	69.6238	0	0.996612	0.992555	NO	k__Bacteria|p__Actinobacteria|c__Actinobacteria|o__Bifidobacteriales|f__Bifidobacteriaceae|g__Bifidobacterium|s__Bifidobacterium_longum
CA_C10055IS2965FE_t2M16__bin.9	209	4430026	39794	93.5544	2.27559	0.97406	0.99032	NO	k__Bacteria|p__Bacteroidetes|c__Bacteroidia|o__Bacteroidales|f__Bacteroidaceae|g__Bacteroides|s__Bacteroides_vulgatus
CA_C10055IS2966SA_t2M16__bin.10	34	1153365	64731	69.1223	0	0.997907	0.979359	NO	k__Bacteria|p__Actinobacteria|c__Actinobacteria|o__Micrococcales|f__Micrococcaceae|g__Rothia|s__Rothia_mucilaginosa
CA_C10055IS2966SA_t2M16__bin.3	33	942706	43215	62.069	0	0.994024	0.995918	NO	k__Bacteria|p__Firmicutes|c__Bacilli|o__Bacillales|f__Staphylococcaceae|g__Staphylococcus|s__Staphylococcus_haemolyticus
CA_C10055IS2969FE_t3M16__bin.2	26	1754912	117195	92	0	0.971489	0.905743	YES	k__Bacteria|p__Actinobacteria|c__Actinobacteria|o__Micrococcales|f__Micrococcaceae|g__Rothia|s__Rothia_mucilaginosa
CA_C10055IS2969FE_t3M16__bin.7	36	2629213	153063	91.9255	0	0.98385	0.982103	NO	k__Bacteria|p__Proteobacteria|c__Betaproteobacteria|o__Burkholderiales|f__Sutterellaceae|g__Sutterella|s__Sutterella_wadsworthensis
CA_C10055IS2969FE_t3M16__bin.8	24	4710117	426470	99.9287	0.10453	0.99886	0.995327	NO	k__Bacteria|p__Proteobacteria|c__Gammaproteobacteria|o__Enterobacteriales|f__Enterobacteriaceae|g__Escherichia|s__Escherichia_coli
CA_C10055IS2969FE_t3M16__bin.9	43	1978652	61152	98.2486	1.03955	0.946317	0.893673	YES	k__Bacteria|p__Firmicutes|c__Bacilli|o__Lactobacillales|f__Streptococcaceae|g__Streptococcus|s__Streptococcus_parasanguinis
CA_C10055IS2973FE_t4M16__bin.2	307	1478689	6288	76.8454	1.39548	0.963368	0.890816	YES	k__Bacteria|p__Firmicutes|c__Bacilli|o__Lactobacillales|f__Streptococcaceae|g__Streptococcus|s__Streptococcus_parasanguinis
CA_C10055IS2973FE_t4M16__bin.3	27	2183807	111526	100	0.691244	1	0.994473	NO	k__Bacteria|p__Actinobacteria|c__Actinobacteria|o__Bifidobacteriales|f__Bifidobacteriaceae|g__Bifidobacterium|s__Bifidobacterium_breve
CA_C10055MS2957SA_t0M16__bin.10	128	1736745	20407	72.0725	0	0.113671	0.729225	YES	k__Bacteria|p__Bacteroidetes|c__Bacteroidia|o__Bacteroidales|f__Prevotellaceae|g__Prevotella|s__Prevotella_sp
CA_C10055MS2957SA_t0M16__bin.11	257	1611549	7823	86.5868	4.27146	0.989191	0.967032	NO	k__Bacteria|p__Firmicutes|c__Negativicutes|o__Selenomonadales|f__Veillonellaceae|g__Veillonella|s__Veillonella_dispar
CA_C10055MS2957SA_t0M16__bin.14	50	1638401	49704	85	0.666667	0.996168	0.955317	NO	k__Bacteria|p__Actinobacteria|c__Actinobacteria|o__Micrococcales|f__Micrococcaceae|g__Rothia|s__Rothia_mucilaginosa
CA_C10055MS2957SA_t0M16__bin.15	54	539996	14271	55.2137	0	0.773424	0.786595	YES	k__Bacteria|p__Candidatus_Saccharibacteria|c__Candidatus_Saccharibacteria_noname|o__Candidatus_Saccharibacteria_noname|f__Candidatus_Saccharibacteria_noname|g__Candidatus_Saccharibacteria_noname|s__Candidatus_Saccharibacteria_bacterium
CA_C10055MS2957SA_t0M16__bin.17	300	1211894	4415	60.0022	0.197472	0.975092	0.950657	NO	k__Bacteria|p__Actinobacteria|c__Actinobacteria|o__Actinomycetales|f__Actinomycetaceae|g__Actinomyces|s__Actinomyces_sp
CA_C10055MS2957SA_t0M16__bin.19	65	1809635	42686	76.8606	0	0.946271	0.958114	NO	k__Bacteria|p__Bacteroidetes|c__Bacteroidia|o__Bacteroidales|f__Porphyromonadaceae|g__Porphyromonas|s__Porphyromonas_somerae
CA_C10055MS2957SA_t0M16__bin.20	93	2390724	42806	78.0626	0	0.960113	0.972039	NO	k__Bacteria|p__Bacteroidetes|c__Bacteroidia|o__Bacteroidales|f__Prevotellaceae|g__Prevotella|s__Prevotella_salivae
CA_C10055MS2957SA_t0M16__bin.21	21	2197245	171557	99.699	0	0.980636	0.982664	NO	k__Bacteria|p__Proteobacteria|c__Betaproteobacteria|o__Neisseriales|f__Neisseriaceae|g__Neisseria|s__Neisseria_subflava
CA_C10055MS2957SA_t0M16__bin.25	107	1126366	14224	65.5172	1.72414	0.965901	0.944568	YES	k__Bacteria|p__Actinobacteria|c__Coriobacteriia|o__Coriobacteriales|f__Atopobiaceae|g__Atopobium|s__Atopobium_sp
CA_C10055MS2957SA_t0M16__bin.27	74	1535182	29948	50	0	0.977783	0.986211	NO	k__Bacteria|p__Bacteroidetes|c__Bacteroidia|o__Bacteroidales|f__Prevotellaceae|g__Prevotella|s__Prevotella_pallens
CA_C10055MS2957SA_t0M16__bin.29	126	1323217	17481	50.3135	0.862069	0.962732	0.970563	NO	k__Bacteria|p__Firmicutes|c__Negativicutes|o__Selenomonadales|f__Veillonellaceae|g__Veillonella|s__Veillonella_atypica
CA_C10055MS2957SA_t0M16__bin.33	302	1137147	4165	57.9593	2.69126	0.951046	0.941658	YES	k__Bacteria|p__Firmicutes|c__Bacilli|o__Lactobacillales|f__Streptococcaceae|g__Streptococcus|s__Streptococcus_sp
CA_C10055MS2957SA_t0M16__bin.34	186	1712559	12911	95.9083	0.617284	0.976662	0.955761	NO	k__Bacteria|p__Proteobacteria|c__Epsilonproteobacteria|o__Campylobacterales|f__Campylobacteraceae|g__Campylobacter|s__Campylobacter_concisus
CA_C10055MS2957SA_t0M16__bin.41	133	1530352	18967	97.8643	0.419162	0.971097	0.977164	NO	k__Bacteria|p__Firmicutes|c__Negativicutes|o__Selenomonadales|f__Veillonellaceae|g__Megasphaera|s__Megasphaera_micronuciformis
CA_C10055MS2957SA_t0M16__bin.43	87	1750058	28854	60.3448	0	0.916548	0.92538	YES	k__Bacteria|p__Bacteroidetes|c__Bacteroidia|o__Bacteroidales|f__Prevotellaceae|g__Prevotella|s__Prevotella_sp
CA_C10055MS2957SA_t0M16__bin.45	262	1545416	6933	80.8387	2.92259	0.979498	0.961466	NO	k__Bacteria|p__Actinobacteria|c__Actinobacteria|o__Actinomycetales|f__Actinomycetaceae|g__Actinomyces|s__Actinomyces_graevenitzii
CA_C10055MS2957SA_t0M16__bin.8	215	2307995	15889	91.9145	3.74894	0.852057	0.863904	YES	k__Bacteria|p__Actinobacteria|c__Actinobacteria|o__Actinomycetales|f__Actinomycetaceae|g__Actinomyces|s__Actinomyces_sp
CA_C10055MS2958FE_t0M16__bin.10	449	2040602	5534	82.1181	1.92744	0.932408	0.958117	NO	k__Bacteria|p__Firmicutes|c__Clostridia|o__Clostridiales|f__Ruminococcaceae|g__Faecalibacterium|s__Faecalibacterium_prausnitzii
CA_C10055MS2958FE_t0M16__bin.12	241	1893624	10555	95.3929	1.34228	0.894501	0.951147	NO	k__Bacteria|p__Firmicutes|c__Clostridia|o__Clostridiales|f__Ruminococcaceae|g__Ruminococcus|s__Ruminococcus_sp
CA_C10055MS2958FE_t0M16__bin.13	299	2394438	10885	96.2585	1.36054	0.385225	0.813929	YES	k__Bacteria|p__Firmicutes|c__Clostridia|o__Clostridiales|f__Ruminococcaceae|g__Subdoligranulum|s__Subdoligranulum_variabile
CA_C10055MS2958FE_t0M16__bin.14	68	3149572	72330	97.8261	1.27674	0.915942	0.984919	NO	k__Bacteria|p__Firmicutes|c__Clostridia|o__Clostridiales|f__Lachnospiraceae|g__Roseburia|s__Roseburia_faecis
CA_C10055MS2958FE_t0M16__bin.16	254	2348596	14200	89.0265	0	0.199079	0.698518	YES	k__Bacteria|p__Firmicutes|c__Clostridia|o__Clostridiales|f__Clostridiaceae|g__Clostridium|s__Clostridium_sp
CA_C10055MS2958FE_t0M16__bin.17	28	2230447	137597	99.5192	1.20192	0.963232	0.989171	NO	k__Bacteria|p__Bacteroidetes|c__Bacteroidia|o__Bacteroidales|f__Rikenellaceae|g__Alistipes|s__Alistipes_putredinis
CA_C10055MS2958FE_t0M16__bin.23	258	1958866	10143	92.3976	1.35266	0.976789	0.981656	NO	k__Bacteria|p__Firmicutes|c__Clostridia|o__Clostridiales|f__Lachnospiraceae|g__Lachnospiraceae_noname|s__Eubacterium_rectale
CA_C10055MS2958FE_t0M16__bin.25	126	2373904	37417	92.7831	2.16346	0.766388	0.842922	YES	k__Bacteria|p__Bacteroidetes|c__Bacteroidia|o__Bacteroidales|f__Rikenellaceae|g__Alistipes|s__Alistipes_sp
CA_C10055MS2958FE_t0M16__bin.26	49	3240068	114151	98.6859	0.961538	0.934313	0.972539	NO	k__Bacteria|p__Bacteroidetes|c__Bacteroidia|o__Bacteroidales|f__Rikenellaceae|g__Alistipes|s__Alistipes_sp
CA_C10055MS2958FE_t0M16__bin.27	91	3132380	55731	74.8276	0	0.90715	0.986232	NO	k__Bacteria|p__Bacteroidetes|c__Bacteroidia|o__Bacteroidales|f__Bacteroidaceae|g__Bacteroides|s__Bacteroides_sp
CA_C10055MS2958FE_t0M16__bin.28	291	1550946	6804	91.3978	1.27077	0.125149	0.61525	YES	k__Bacteria|p__Proteobacteria|c__Alphaproteobacteria|o__Rhodospirillales|f__Rhodospirillaceae|g__Azospirillum|s__Azospirillum_sp
CA_C10055MS2958FE_t0M16__bin.3	45	2223205	79888	89.7436	0.2849	0.135084	0.781398	YES	k__Bacteria|p__Proteobacteria|c__Gammaproteobacteria|o__Pseudomonadales|f__Moraxellaceae|g__Acinetobacter|s__Acinetobacter_sp
CA_C10055MS2958FE_t0M16__bin.30	78	2650293	66329	95.8904	0	0.879259	0.965	NO	k__Bacteria|p__Firmicutes|c__Clostridia|o__Clostridiales|f__Ruminococcaceae|g__Ruminococcus|s__Ruminococcus_bicirculans
CA_C10055MS2958FE_t0M16__bin.31	279	1324974	6218	80.4331	0	0.101642	0.622098	YES	na
CA_C10055MS2958FE_t0M16__bin.33	399	1395855	3752	69.0716	0.838926	0.373617	0.708418	YES	k__Bacteria|p__Firmicutes|c__Clostridia|o__Clostridiales|f__Oscillospiraceae|g__Oscillibacter|s__Oscillibacter_sp
CA_C10055MS2958FE_t0M16__bin.36	65	2851792	75286	100	0.621118	0.930845	0.977581	NO	k__Bacteria|p__Proteobacteria|c__Betaproteobacteria|o__Burkholderiales|f__Sutterellaceae|g__Sutterella|s__Sutterella_wadsworthensis
CA_C10055MS2958FE_t0M16__bin.37	52	2666144	109138	92.6174	0	0.943686	0.983838	NO	k__Bacteria|p__Firmicutes|c__Clostridia|o__Clostridiales|f__Eubacteriaceae|g__Eubacterium|s__Eubacterium_eligens
CA_C10055MS2958FE_t0M16__bin.42	102	2886455	37152	99.0338	0.966184	0.881149	0.984752	NO	k__Bacteria|p__Firmicutes|c__Firmicutes_noname|o__Firmicutes_noname|f__Firmicutes_noname|g__Firmicutes_noname|s__Firmicutes_bacterium
CA_C10055MS2958FE_t0M16__bin.43	189	3596503	30466	95.027	1.68539	0.668128	0.88914	YES	k__Bacteria|p__Bacteroidetes|c__Bacteroidia|o__Bacteroidales|f__Bacteroidaceae|g__Bacteroides|s__Bacteroides_sp
CA_C10055MS2958FE_t0M16__bin.5	311	3462326	16933	93.9826	2.30769	0.989437	0.992083	NO	k__Bacteria|p__Bacteroidetes|c__Bacteroidia|o__Bacteroidales|f__Porphyromonadaceae|g__Parabacteroides|s__Parabacteroides_merdae
CA_C10055MS2958FE_t0M16__bin.7	217	1612236	9395	94.5609	1.16766	0.175157	0.710405	YES	k__Bacteria|p__Firmicutes|c__Negativicutes|o__Selenomonadales|f__Acidaminococcaceae|g__Phascolarctobacterium|s__Phascolarctobacterium_sp
CA_C10055MS2958FE_t0M16__bin.9	393	1971414	6225	81.717	1.34228	0.351654	0.722051	YES	k__Bacteria|p__Firmicutes|c__Clostridia|o__Clostridiales|f__Eubacteriaceae|g__Eubacterium|s__Eubacterium_desmolans
CA_C10055MS2959VA_t0M16__bin.2	53	1453172	38726	94.5455	0	0.999281	0.974745	NO	k__Bacteria|p__Actinobacteria|c__Actinobacteria|o__Bifidobacteriales|f__Bifidobacteriaceae|g__Gardnerella|s__Gardnerella_vaginalis
CA_C10055MS2960SK_t0M15__bin.2	58	2518789	95125	100	0	1	0.999483	NO	k__Bacteria|p__Actinobacteria|c__Actinobacteria|o__Propionibacteriales|f__Propionibacteriaceae|g__Propionibacterium|s__Propionibacterium_acnes

## Sheet: B
Supplementary Table 6B. Summary of the statistics about uncharacterized species transmitted from the mother to the infant.
BinID_1	BinID_2	Note	ANIb_percentage_identity_average	ANIb_percentage_identity	ANIb_percentage_identity	ANIb_alignment_coverage	ANIb_alignment_coverage	ANIb_alignment_lengths	ANIb_alignment_lengths	ANIb_hadamard	ANIb_hadamard	ANIb_similarity_errors	ANIb_similarity_errors	Closest genus
CA_C10031IS2530FE_t1M15__bin.7	CA_C10031MS2527VA_t0M15__bin.2	Vertically transmitted	0.999738	0.999708	0.999768	0.851825	0.99167	1277600	1273870	0.851576	0.99144	344	291	k__Bacteria|p__Firmicutes|c__Clostridia|o__Clostridiales|f__Clostridiales_noname|g__Clostridiales_noname
CA_C10052IS2909SA_t1M16__bin.2	CA_C10052MS2906SK_t0M15__bin.10	Vertically transmitted	0.999728	0.999799	0.999656	0.995348	0.960504	3877105	3790241	0.995148	0.960174	765	1168	k__Bacteria|p__Spirochaetes|c__Spirochaetia|o__Spirochaetia_noname|f__Leptospiraceae|g__Leptospira
CA_C10020IS2339FE_t2M15__bin.5	CA_C10020MS2332FE_t0M15__bin.8	Vertically transmitted	0.999527	0.99977	0.999283	0.998638	0.715432	2426275	2191887	0.998408	0.71492	498	1284	k__Bacteria|p__Verrucomicrobia|c__Verrucomicrobiae|o__Verrucomicrobiales|f__Akkermansiaceae|g__Akkermansia
CA_C10055IS2962FE_t1M16__bin.3	CA_C10055MS2958FE_t0M16__bin.3	Vertically transmitted	0.999334	0.999741	0.998927	0.954255	0.708676	1748833	1575532	0.954008	0.707916	416	1612	k__Bacteria|p__Proteobacteria|c__Gammaproteobacteria|o__Pseudomonadales|f__Moraxellaceae|g__Acinetobacter
CA_C10052IS2920FE_t5M16__bin.9	CA_C10052MS2904FE_t0M16__bin.4	Vertically transmitted	0.998853	0.999441	0.998264	0.994846	0.9163	2828305	2779174	0.99429	0.914709	1606	4512	k__Bacteria|p__Verrucomicrobia|c__Verrucomicrobiae|o__Verrucomicrobiales|f__Akkermansiaceae|g__Akkermansia
CA_C10019IS2318FE_t1M15__bin.38	CA_C10019MS2314FE_t0M16__bin.1	Vertically transmitted	0.998746	0.9987	0.998792	0.771799	0.889347	2303689	2467179	0.770795	0.888273	2722	2700	k__Bacteria|p__Bacteroidetes|c__Bacteroidia|o__Bacteroidales|f__Prevotellaceae|g__Prevotella
CA_C10031IS2530FE_t1M15__bin.23	CA_C10031MS2526FE_t0M15__bin.125	Vertically transmitted	0.998246	0.998274	0.998218	0.977371	0.719541	1519979	1389241	0.975684	0.718259	2411	2270	k__Bacteria|p__Firmicutes|c__Clostridia|o__Clostridiales|f__Clostridiaceae|g__Clostridium
CA_C10055IS2962FE_t1M16__bin.4	CA_C10055MS2958FE_t0M16__bin.43	Vertically transmitted	0.997007	0.996263	0.997752	0.921806	0.865009	3160419	3111008	0.918362	0.863064	10528	6204	k__Bacteria|p__Bacteroidetes|c__Bacteroidia|o__Bacteroidales|f__Bacteroidaceae|g__Bacteroides
CA_C10031MS2527VA_t0M15__bin.2	CA_C10034IS2587FE_t2M15__bin.5	Unrelated mother-infant pair	0.999521	0.999521	0.99952	0.794311	0.864964	1020348	1108960	0.79393	0.864549	475	426	k__Bacteria|p__Firmicutes|c__Clostridia|o__Clostridiales|f__Clostridiales_noname|g__Clostridiales_noname
CA_C10006IS2085SA_t1M15__bin.1	CA_C10006IS2091FE_t3M15__bin.4	Kept by infant in time	0.999792	0.999699	0.999884	0.87613	0.828848	1603679	1677001	0.875866	0.828752	454	128	k__Bacteria|p__Actinobacteria|c__Actinobacteria|o__Micrococcales|f__Micrococcaceae|g__Rothia
CA_C10006IS2085SA_t1M15__bin.1	CA_C10006IS2088SA_t2M15__bin.1	Kept by infant in time	0.999757	0.999748	0.999765	0.976828	0.825029	1787999	1789187	0.976582	0.824836	490	352	k__Bacteria|p__Actinobacteria|c__Actinobacteria|o__Micrococcales|f__Micrococcaceae|g__Rothia
CA_C10006IS2088SA_t2M15__bin.1	CA_C10006IS2091FE_t3M15__bin.4	Kept by infant in time	0.999712	0.99962	0.999805	0.889951	0.988495	1929979	2000015	0.889613	0.988303	621	334	k__Bacteria|p__Actinobacteria|c__Actinobacteria|o__Micrococcales|f__Micrococcaceae|g__Rothia
CA_C10003IS2038SA_t2M15__bin.3	CA_C10003IS2042FE_t4M15__bin.2	Kept by infant in time	0.999653	0.999706	0.9996	0.89461	0.481659	964173	1005942	0.894347	0.481467	274	315	k__Bacteria|p__Actinobacteria|c__Actinobacteria|o__Micrococcales|f__Micrococcaceae|g__Rothia
CA_C10020IS2343FE_t3M15__bin.4	CA_C10020IS2347FE_t4M15__bin.5	Kept by infant in time	0.999571	0.999341	0.999801	0.92397	0.960826	1917430	1959551	0.92336	0.960635	1157	387	k__Bacteria|p__Actinobacteria|c__Actinobacteria|o__Micrococcales|f__Micrococcaceae|g__Rothia
CA_C10002IS2024SA_t2M15__bin.2	CA_C10002IS2026FE_t3M15__bin.2	Kept by infant in time	0.999542	0.999789	0.999294	0.975578	0.795529	1698733	1720021	0.975372	0.794968	344	1067	k__Bacteria|p__Actinobacteria|c__Actinobacteria|o__Micrococcales|f__Micrococcaceae|g__Rothia
CA_C10024IS2412SA_t2M15__bin.3	CA_C10024IS2415FE_t3M15__bin.6	Kept by infant in time	0.999526	0.999522	0.999529	0.855235	0.755763	1436209	1503038	0.854826	0.755407	478	659	k__Bacteria|p__Actinobacteria|c__Actinobacteria|o__Micrococcales|f__Micrococcaceae|g__Rothia
CA_C10024IS2415FE_t3M15__bin.6	CA_C10024IS2419FE_t4M15__bin.3	Kept by infant in time	0.999501	0.999383	0.999618	0.869951	0.910883	1730133	1760481	0.869414	0.910535	977	609	k__Bacteria|p__Actinobacteria|c__Actinobacteria|o__Micrococcales|f__Micrococcaceae|g__Rothia
CA_C10031IS2537FE_t3M15__bin.6	CA_C10031IS2541FE_t4M15__bin.8	Kept by infant in time	0.999459	0.999632	0.999287	0.916511	0.504773	1027885	1065452	0.916174	0.504413	332	654	k__Bacteria|p__Actinobacteria|c__Actinobacteria|o__Micrococcales|f__Micrococcaceae|g__Rothia
CA_C10020IS2343FE_t3M15__bin.7	CA_C10020IS2347FE_t4M15__bin.1	Kept by infant in time	0.999456	0.999232	0.999679	0.645612	0.634936	654912	650176	0.645116	0.634732	368	149	k__Bacteria|p__Actinobacteria|c__Coriobacteriia|o__Coriobacteriales|f__Atopobiaceae|g__Atopobium
CA_C10024IS2412SA_t2M15__bin.3	CA_C10024IS2419FE_t4M15__bin.3	Kept by infant in time	0.99942	0.999615	0.999225	0.804481	0.754148	1350978	1457556	0.804171	0.753563	511	1027	k__Bacteria|p__Actinobacteria|c__Actinobacteria|o__Micrococcales|f__Micrococcaceae|g__Rothia
CA_C10052IS2915FE_t3M16__bin.7	CA_C10052IS2920FE_t5M16__bin.11	Kept by infant in time	0.99907	0.998521	0.999619	0.920725	0.670982	1339954	1332249	0.919363	0.670727	1781	503	k__Bacteria|p__Firmicutes|c__Bacilli|o__Lactobacillales|f__Streptococcaceae|g__Streptococcus
CA_C10055IS2969FE_t3M16__bin.9	CA_C10055IS2973FE_t4M16__bin.2	Kept by infant in time	0.998806	0.998681	0.998932	0.645403	0.959785	1277028	1419223	0.644551	0.95876	1379	1310	k__Bacteria|p__Firmicutes|c__Bacilli|o__Lactobacillales|f__Streptococcaceae|g__Streptococcus
CA_C10034IS2591FE_t3M15__bin.12	CA_C10034IS2595FE_t4M15__bin.3	Kept by infant in time	0.998686	0.998311	0.99906	0.457548	0.943053	855028	970086	0.456775	0.942167	1286	974	k__Bacteria|p__Firmicutes|c__Bacilli|o__Lactobacillales|f__Streptococcaceae|g__Streptococcus
CA_C10034IS2588SA_t2M15__bin.1	CA_C10034IS2595FE_t4M15__bin.13	Kept by infant in time	0.998209	0.997859	0.998559	0.686943	0.566677	867590	842510	0.685472	0.56586	1868	1187	k__Bacteria|p__Actinobacteria|c__Actinobacteria|o__Micrococcales|f__Micrococcaceae|g__Rothia
CA_C10024IS2415FE_t3M15__bin.19	CA_C10024IS2419FE_t5M16__bin.5	Kept by infant in time	0.997678	0.996611	0.998744	0.515507	0.807069	889778	1016737	0.51376	0.806056	2720	1032	k__Bacteria|p__Firmicutes|c__Bacilli|o__Lactobacillales|f__Carnobacteriaceae|g__Carnobacterium
CA_C10006IS2084FE_t1M15__bin.8	CA_C10006IS2087FE_t2M15__bin.5	Kept by infant in time	0.997236	0.996911	0.997562	0.89948	0.821593	3577491	3461420	0.896702	0.81959	8988	6476	k__Bacteria|p__Proteobacteria|c__Alphaproteobacteria|o__Rhizobiales|f__Methylobacteriaceae|g__Methylobacterium
